# Supplementary material for: ﻿Morphological and phylogenetic analysis reveal three new species Phyllosticta (Phyllostictaceae, Botryosphaeriales) in China
Source: MycoKeys. 2025 May 29;118:35–54. doi: 10.3897/mycokeys.118.153609 (PMC12142213; doi:10.3897/mycokeys.118.153609)
Supplement: XML Treatment for Phyllosticta capitalensis [file mycokeys.118.153609-treatment1.xml]

<!DOCTYPE tp:taxon-treatment
  PUBLIC "-//TaxonX//DTD Taxonomic Treatment Publishing DTD v0 20100105//EN" "tax-treatment-NSO.dtd">
<tp:taxon-treatment xmlns:tp="http://www.plazi.org/taxpub"><tp:treatment-meta><kwd-group><label>Taxon classification</label><kwd>
                <named-content content-type="kingdom">Fungi</named-content>
              </kwd><kwd>
                <named-content content-type="order">Botryosphaeriales</named-content>
              </kwd><kwd>
                <named-content content-type="family">Phyllostictaceae</named-content>
              </kwd></kwd-group><mixed-citation publication-type="journal"><person-group><name><surname>Zhang</surname><given-names>Meng-Yuan</given-names></name><name><surname>Zhang</surname><given-names>Zhao-Xue</given-names></name><name><surname>Li</surname><given-names>Du-Hua</given-names></name><name><surname>Zhang</surname><given-names>Xiu-Guo</given-names></name><name><surname>Xia</surname><given-names>Ji-Wen</given-names></name><name><surname>Li</surname><given-names>Zhuang</given-names></name></person-group><article-title>﻿Morphological and phylogenetic analysis reveal three new species <italic><tp:taxon-name><tp:taxon-name-part taxon-name-part-type="genus" reg="Phyllosticta">Phyllosticta</tp:taxon-name-part></tp:taxon-name></italic> (<tp:taxon-name><tp:taxon-name-part taxon-name-part-type="family">Phyllostictaceae</tp:taxon-name-part></tp:taxon-name>, <tp:taxon-name><tp:taxon-name-part taxon-name-part-type="order">Botryosphaeriales</tp:taxon-name-part></tp:taxon-name>) in China</article-title><source>MycoKeys</source><day>29</day><month>05</month><year>2025</year><volume>118</volume><fpage>35</fpage><lpage>54</lpage><pub-id pub-id-type="doi">10.3897/mycokeys.118.153609</pub-id></mixed-citation></tp:treatment-meta><tp:nomenclature><label>﻿</label><tp:taxon-name>
              <object-id xmlns:xlink="http://www.w3.org/1999/xlink" content-type="arpha" xlink:type="simple">51CE15EB-41BF-5200-B9E9-83172F695A7A</object-id>
              <tp:taxon-name-part taxon-name-part-type="genus" reg="Phyllosticta">Phyllosticta</tp:taxon-name-part>
              <tp:taxon-name-part taxon-name-part-type="species" reg="capitalensis">capitalensis</tp:taxon-name-part>
            </tp:taxon-name><tp:taxon-authority>Henn., Hedwigia 48: 13 (1908)</tp:taxon-authority><xref ref-type="fig" rid="F2">Fig. 2</xref></tp:nomenclature><tp:treatment-sec sec-type="description" id="SECID0EAAAG"><title>Description.</title><p>Leaf endogenic and associated with leaves of <italic><tp:taxon-name><tp:taxon-name-part taxon-name-part-type="genus" reg="Mangifera">Mangifera</tp:taxon-name-part><tp:taxon-name-part taxon-name-part-type="species" reg="indica">indica</tp:taxon-name-part></tp:taxon-name></italic>. Sexual morph: Not observed. Asexual morph: <bold><italic>Conidiomata</italic></bold> pycnidial, mostly aggregated in clusters, black, erumpent. In PDA culture, exuding colorless to opaque conidial masses within 12 d or longer. <bold><italic>Pycnidial walls</italic></bold> multilayered, <bold><italic>textura angularis</italic></bold>, brown, inner walls of hyaline. <bold><italic>Conidiophores</italic></bold> indistinct, often reduced to conidiogenous cells. <bold><italic>Conidiogenous cells</italic></bold> 6–12 × 2.2–2.8 μm, subcylindrical, ampulliform, hyaline, smooth. <bold><italic>Conidia</italic></bold> 6.7–12 × 3.6–5.8 μm (L/W 1.42–1.53), ovoid, ampulliform, ellipsoidal to subglobose, hyaline, aseptate, thin and smooth walled, multi-guttulate, or with a single large central guttule, surrounded by a mucilaginous sheath. <bold><italic>Sheath</italic></bold> 2.6–2.9 μm thick, thicker on both sides, and bearing a hyaline, apical mucoid appendage. <bold><italic>Appendages</italic></bold> 5.7–6.7 × 1.2–2.1 μm, flexible, unbranched, tapering towards an acutely rounded tip.</p><fig id="F2" position="float" orientation="portrait"><object-id xmlns:xlink="http://www.w3.org/1999/xlink" content-type="doi" xlink:type="simple">10.3897/mycokeys.118.153609.figure2</object-id><object-id xmlns:xlink="http://www.w3.org/1999/xlink" content-type="arpha" xlink:type="simple">A150CBB8-B635-5F04-A81E-032336BBCA77</object-id><label>Figure 2.</label><caption><p><italic><tp:taxon-name><tp:taxon-name-part taxon-name-part-type="genus" reg="Phyllosticta">Phyllosticta</tp:taxon-name-part><tp:taxon-name-part taxon-name-part-type="species" reg="capitalensis">capitalensis</tp:taxon-name-part></tp:taxon-name></italic> (CGMCC3.28668) <bold>a</bold> diseased leaf of <italic><tp:taxon-name><tp:taxon-name-part taxon-name-part-type="genus" reg="Mangifera">Mangifera</tp:taxon-name-part><tp:taxon-name-part taxon-name-part-type="species" reg="indica">indica</tp:taxon-name-part></tp:taxon-name></italic><bold>b, c</bold> colonies (left-above, right-reverse) after 14 d on PDA <bold>d</bold> conidiomata <bold>e, f</bold> conidiogenous cells with conidia <bold>g, h</bold> conidia. Scale bars: 10 μm (<bold>e–h</bold>).</p></caption><graphic xmlns:xlink="http://www.w3.org/1999/xlink" xlink:href="mycokeys-118-035-g002.jpg" position="float" orientation="portrait" xlink:type="simple" id="oo_1341120.jpg"><uri content-type="original_file" xlink:type="simple">https://binary.pensoft.net/fig/1341120</uri></graphic></fig></tp:treatment-sec><tp:treatment-sec sec-type="description" id="SECID0E4CAG"><title>Culture characteristics.</title><p>Colonies on PDA 46–52 mm in diameter after 14 d at 25 °C in darkness, with a growth rate of 3.3–3.7 mm/day, undulate at edge, grey white to greenish-black on obverse and reverse.</p></tp:treatment-sec><tp:treatment-sec sec-type="Additional specimen examined" id="SECID0ECDAG"><title>Additional specimen examined.</title><p>China • Hainan Province, Wanning City, Xinglong tropical botanical garden, on diseased leaves of <italic><tp:taxon-name><tp:taxon-name-part taxon-name-part-type="genus" reg="Mangifera">Mangifera</tp:taxon-name-part><tp:taxon-name-part taxon-name-part-type="species" reg="indica">indica</tp:taxon-name-part></tp:taxon-name></italic> L., 28 March 2024, M.Y. Zhang (HSAUP7403), living culture CGMCC3.28668; <italic>ibid</italic>., Z.X. Zhang (HSAUP7400), living culture SAUCC7400–1.</p></tp:treatment-sec><tp:treatment-sec sec-type="notes" id="SECID0EVDAG"><title>Notes.</title><p>The holotype (CBS 128856) of <italic><tp:taxon-name><tp:taxon-name-part taxon-name-part-type="genus" reg="Phyllosticta">P.</tp:taxon-name-part><tp:taxon-name-part taxon-name-part-type="species" reg="capitalensis">capitalensis</tp:taxon-name-part></tp:taxon-name></italic> was collected from <italic><tp:taxon-name><tp:taxon-name-part taxon-name-part-type="genus" reg="Stanhopea">Stanhopea</tp:taxon-name-part><tp:taxon-name-part taxon-name-part-type="species" reg="graveolens">graveolens</tp:taxon-name-part></tp:taxon-name></italic> (<xref ref-type="bibr" rid="B11">Glienke et al. 2011</xref>). Two isolates (CGMCC3.28668 and SAUCC7400–1), collected from diseased leaves of <italic><tp:taxon-name><tp:taxon-name-part taxon-name-part-type="genus" reg="Mangifera">Mangifera</tp:taxon-name-part><tp:taxon-name-part taxon-name-part-type="species" reg="indica">indica</tp:taxon-name-part></tp:taxon-name></italic>, cluster in the <italic><tp:taxon-name><tp:taxon-name-part taxon-name-part-type="genus" reg="Phyllosticta">P.</tp:taxon-name-part><tp:taxon-name-part taxon-name-part-type="species" reg="capitalensis">capitalensis</tp:taxon-name-part></tp:taxon-name></italic> clade (Fig. <xref ref-type="fig" rid="F1">1</xref>). In morphology, they possess the same morphological characters, such as subcylindrical to ampullate conidiogenous cells (6–12 × 2.2–2.8 vs. 7–10 × 3–5 μm), ellipsoidal to subglobose conidia (6.7–12 × 3.6–5.8 vs. 11–12 × 6–7 μm), and hyaline, apical mucoid appendages (5.7–6.7 × 1.2–2.1 vs. 6–8 × 1–1.5 μm). Therefore, we defined these two isolates as <italic><tp:taxon-name><tp:taxon-name-part taxon-name-part-type="genus" reg="Phyllosticta">P.</tp:taxon-name-part><tp:taxon-name-part taxon-name-part-type="species" reg="capitalensis">capitalensis</tp:taxon-name-part></tp:taxon-name></italic>.</p></tp:treatment-sec><tp:treatment-sec><!--Section generated to contain objects referenced in tp:taxon-treatment.--><fig id="F1" position="float" orientation="portrait"><object-id xmlns:xlink="http://www.w3.org/1999/xlink" content-type="doi" xlink:type="simple">10.3897/mycokeys.118.153609.figure1</object-id><object-id xmlns:xlink="http://www.w3.org/1999/xlink" content-type="arpha" xlink:type="simple">C11F5D58-2B1A-57E5-9FEB-2BDFF491B3E0</object-id><label>Figure 1.</label><caption><p>Phylogram of the <italic><tp:taxon-name><tp:taxon-name-part taxon-name-part-type="genus" reg="Phyllosticta">Phyllosticta</tp:taxon-name-part></tp:taxon-name></italic>, inferred from a concatenated alignment of <abbrev xmlns:xlink="http://www.w3.org/1999/xlink" xlink:title="internal transcribed spacer region" id="ABBRID0E4QAE" xlink:type="simple">ITS</abbrev>, <abbrev xmlns:xlink="http://www.w3.org/1999/xlink" xlink:title="large subunit of rRNA gene" id="ABBRID0EBRAE" xlink:type="simple">LSU</abbrev>, <italic><abbrev xmlns:xlink="http://www.w3.org/1999/xlink" xlink:title="translation elongation factor 1-alpha gene" id="ABBRID0EGRAE" xlink:type="simple">tef1</abbrev></italic>, <abbrev xmlns:xlink="http://www.w3.org/1999/xlink" xlink:title="actin gene" id="ABBRID0EKRAE" xlink:type="simple">ACT</abbrev>, and <abbrev xmlns:xlink="http://www.w3.org/1999/xlink" xlink:title="glyceraldehyde-3-phosphate dehydrogenase gene" id="ABBRID0EORAE" xlink:type="simple">GPDH</abbrev> sequences. <italic><tp:taxon-name><tp:taxon-name-part taxon-name-part-type="genus" reg="Botryosphaeria">Botryosphaeria</tp:taxon-name-part><tp:taxon-name-part taxon-name-part-type="species" reg="obtusa">obtusa</tp:taxon-name-part></tp:taxon-name></italic> (CMW8232) and <italic><tp:taxon-name><tp:taxon-name-part taxon-name-part-type="genus" reg="Botryosphaeria">B.</tp:taxon-name-part><tp:taxon-name-part taxon-name-part-type="species" reg="stevensii">stevensii</tp:taxon-name-part></tp:taxon-name></italic> (CBS 112553) were used as outgroup taxa. <abbrev xmlns:xlink="http://www.w3.org/1999/xlink" xlink:title="Bayesian inference" id="ABBRID0EISAE" xlink:type="simple">BI</abbrev> posterior probabilities and <abbrev xmlns:xlink="http://www.w3.org/1999/xlink" xlink:title="maximum likelihood" id="ABBRID0EMSAE" xlink:type="simple">ML</abbrev> bootstrap support values above 0.90 and 70% are shown at the first and second positions, respectively. Ex-type cultures are highlighted in bold, while strains obtained in this study are marked in red. Some branches have been shortened for layout optimization, indicated by double diagonal lines with the corresponding reduction factor. The scale bar at the bottom left represents the number of substitutions per site.</p></caption><graphic xmlns:xlink="http://www.w3.org/1999/xlink" xlink:href="mycokeys-118-035-g001.jpg" position="float" orientation="portrait" xlink:type="simple" id="oo_1341119.jpg"><uri content-type="original_file" xlink:type="simple">https://binary.pensoft.net/fig/1341119</uri></graphic></fig></tp:treatment-sec><ref-list><ref id="B11"><mixed-citation xmlns:xlink="http://www.w3.org/1999/xlink" xlink:type="simple"><person-group><name name-style="western"><surname>Glienke</surname><given-names>C</given-names></name><name name-style="western"><surname>Pereira</surname><given-names>OL</given-names></name><name name-style="western"><surname>Stringari</surname><given-names>D</given-names></name><name name-style="western"><surname>Fabris</surname><given-names>J</given-names></name><name name-style="western"><surname>Kava-Cordeiro</surname><given-names>V</given-names></name><name name-style="western"><surname>Galli-Terasawa</surname><given-names>L</given-names></name><name name-style="western"><surname>Cunnington</surname><given-names>J</given-names></name><name name-style="western"><surname>Shivas</surname><given-names>RG</given-names></name><name name-style="western"><surname>Groenewald</surname><given-names>JZ</given-names></name><name name-style="western"><surname>Crous</surname><given-names>PW</given-names></name></person-group> (<year>2011</year>) <article-title>Endophytic and pathogenic <italic><tp:taxon-name><tp:taxon-name-part taxon-name-part-type="genus">Phyllosticta</tp:taxon-name-part></tp:taxon-name></italic> species, with reference to those associated with citrus black spot.</article-title><source>Persoonia</source><volume>26</volume>: <fpage>47</fpage>–<lpage>56</lpage>. <ext-link xlink:href="10.3767/003158511X569169" ext-link-type="doi" xlink:type="simple">https://doi.org/10.3767/003158511X569169</ext-link></mixed-citation></ref></ref-list></tp:taxon-treatment>
