# Supplementary material for: ﻿Morphological and phylogenetic analysis reveal three new species Phyllosticta (Phyllostictaceae, Botryosphaeriales) in China
Source: MycoKeys. 2025 May 29;118:35–54. doi: 10.3897/mycokeys.118.153609 (PMC12142213; doi:10.3897/mycokeys.118.153609)
Supplement: XML Treatment for Phyllosticta elliptica [file mycokeys.118.153609-treatment2.xml]

<!DOCTYPE tp:taxon-treatment
  PUBLIC "-//TaxonX//DTD Taxonomic Treatment Publishing DTD v0 20100105//EN" "tax-treatment-NSO.dtd">
<tp:taxon-treatment xmlns:tp="http://www.plazi.org/taxpub"><tp:treatment-meta><kwd-group><label>Taxon classification</label><kwd>
                <named-content content-type="kingdom">Fungi</named-content>
              </kwd><kwd>
                <named-content content-type="order">Botryosphaeriales</named-content>
              </kwd><kwd>
                <named-content content-type="family">Phyllostictaceae</named-content>
              </kwd></kwd-group><mixed-citation publication-type="journal"><person-group><name><surname>Zhang</surname><given-names>Meng-Yuan</given-names></name><name><surname>Zhang</surname><given-names>Zhao-Xue</given-names></name><name><surname>Li</surname><given-names>Du-Hua</given-names></name><name><surname>Zhang</surname><given-names>Xiu-Guo</given-names></name><name><surname>Xia</surname><given-names>Ji-Wen</given-names></name><name><surname>Li</surname><given-names>Zhuang</given-names></name></person-group><article-title>﻿Morphological and phylogenetic analysis reveal three new species <italic><tp:taxon-name><tp:taxon-name-part taxon-name-part-type="genus" reg="Phyllosticta">Phyllosticta</tp:taxon-name-part></tp:taxon-name></italic> (<tp:taxon-name><tp:taxon-name-part taxon-name-part-type="family">Phyllostictaceae</tp:taxon-name-part></tp:taxon-name>, <tp:taxon-name><tp:taxon-name-part taxon-name-part-type="order">Botryosphaeriales</tp:taxon-name-part></tp:taxon-name>) in China</article-title><source>MycoKeys</source><day>29</day><month>05</month><year>2025</year><volume>118</volume><fpage>35</fpage><lpage>54</lpage><pub-id pub-id-type="doi">10.3897/mycokeys.118.153609</pub-id></mixed-citation></tp:treatment-meta><tp:nomenclature><label>﻿</label><tp:taxon-name>
              <object-id xmlns:xlink="http://www.w3.org/1999/xlink" content-type="arpha" xlink:type="simple">B28C49F7-70A1-559A-B228-9EEE7D319D08</object-id>
              <tp:taxon-name-part taxon-name-part-type="genus" reg="Phyllosticta">Phyllosticta</tp:taxon-name-part>
              <tp:taxon-name-part taxon-name-part-type="species" reg="elliptica">elliptica</tp:taxon-name-part>
              <object-id xmlns:xlink="http://www.w3.org/1999/xlink" content-type="mycobank" xlink:type="simple">857335</object-id>
            </tp:taxon-name><tp:taxon-authority>M.Y. Zhang, Z.X. Zhang &amp; X.G. Zhang</tp:taxon-authority><tp:taxon-status xmlns:xlink="http://www.w3.org/1999/xlink" xlink:type="simple">sp. nov.</tp:taxon-status><xref ref-type="fig" rid="F3">Fig. 3</xref></tp:nomenclature><tp:treatment-sec sec-type="etymology" id="SECID0EFTAG"><title>Etymology.</title><p>The specific epithet “<italic><tp:taxon-name><tp:taxon-name-part taxon-name-part-type="genus" reg="Phyllosticta"/><tp:taxon-name-part taxon-name-part-type="species" reg="elliptica">elliptica</tp:taxon-name-part></tp:taxon-name></italic>” refers to the genus name of the host plant <tp:taxon-name><tp:taxon-name-part taxon-name-part-type="genus" reg="Rubus">Rubus</tp:taxon-name-part><tp:taxon-name-part taxon-name-part-type="species" reg="ellipticus">ellipticus</tp:taxon-name-part><tp:taxon-name-part taxon-name-part-type="infraspecific-rank">var.</tp:taxon-name-part><tp:taxon-name-part taxon-name-part-type="variety" reg="obcordatus">obcordatus</tp:taxon-name-part></tp:taxon-name>.</p></tp:treatment-sec><tp:treatment-sec sec-type="material" id="SECID0EGUAG"><title>Type.</title><p>China • Yunnan Province, Hongta District, Yuxi City, Longma Mountain Scenic Area, on diseased leaves of <tp:taxon-name><tp:taxon-name-part taxon-name-part-type="genus" reg="Rubus">Rubus</tp:taxon-name-part><tp:taxon-name-part taxon-name-part-type="species" reg="ellipticus">ellipticus</tp:taxon-name-part><tp:taxon-name-part taxon-name-part-type="infraspecific-rank">var.</tp:taxon-name-part><tp:taxon-name-part taxon-name-part-type="variety" reg="obcordatus">obcordatus</tp:taxon-name-part></tp:taxon-name> (Franch.) Focke, 12 May 2024, M.Y. Zhang (holotype HSAUP8332), ex-type living culture CGMCC3.28672.</p></tp:treatment-sec><tp:treatment-sec sec-type="description" id="SECID0E4UAG"><title>Description.</title><p>Leaf endogenic and associated with leaves of <tp:taxon-name><tp:taxon-name-part taxon-name-part-type="genus" reg="Rubus">Rubus</tp:taxon-name-part><tp:taxon-name-part taxon-name-part-type="species" reg="ellipticus">ellipticus</tp:taxon-name-part><tp:taxon-name-part taxon-name-part-type="infraspecific-rank">var.</tp:taxon-name-part><tp:taxon-name-part taxon-name-part-type="variety" reg="obcordatus">obcordatus</tp:taxon-name-part></tp:taxon-name>. Sexual morph: Not observed. Asexual morph: <bold><italic>Conidiomata</italic></bold> pycnidial, mostly aggregated in clusters, black, erumpent. In PDA culture, exuding white conidial masses within 15 days or longer. <bold><italic>Pycnidial walls</italic></bold> multilayered, <bold><italic>textura angularis</italic></bold>, brown, inner walls of hyaline. <bold><italic>Conidiophores</italic></bold> indistinct, often reduced to conidiogenous cells. <bold><italic>Conidiogenous cells</italic></bold> 7–15 × 1.8–4 μm, cylindrical, hyaline, smooth. <bold><italic>Conidia</italic></bold> 12–15 × 7.5–11 μm (L/W 1.17–1.54), ovoid, ampulliform, ellipsoidal to subglobose, hyaline, aseptate, thin and smooth walled, multi-guttulate, or with a single large central guttule, surrounded by a mucilaginous sheath. <bold><italic>Sheath</italic></bold> 1.3–1.8 μm thick, thicker on both sides, and bearing a hyaline, apical mucoid appendage. <bold><italic>Appendages</italic></bold> 4–12 × 1–1.2 μm, flexible, unbranched, tapering towards an acutely rounded tip.</p><fig id="F3" position="float" orientation="portrait"><object-id xmlns:xlink="http://www.w3.org/1999/xlink" content-type="doi" xlink:type="simple">10.3897/mycokeys.118.153609.figure3</object-id><object-id xmlns:xlink="http://www.w3.org/1999/xlink" content-type="arpha" xlink:type="simple">5B08EE15-ADF4-50D8-8EB7-3A25B4843F54</object-id><label>Figure 3.</label><caption><p><italic><tp:taxon-name><tp:taxon-name-part taxon-name-part-type="genus" reg="Phyllosticta">Phyllosticta</tp:taxon-name-part><tp:taxon-name-part taxon-name-part-type="species" reg="elliptica">elliptica</tp:taxon-name-part></tp:taxon-name></italic> (CGMCC3.28672) <bold>a</bold> diseased leaf of <tp:taxon-name><tp:taxon-name-part taxon-name-part-type="genus" reg="Rubus">Rubus</tp:taxon-name-part><tp:taxon-name-part taxon-name-part-type="species" reg="ellipticus">ellipticus</tp:taxon-name-part><tp:taxon-name-part taxon-name-part-type="infraspecific-rank">var.</tp:taxon-name-part><tp:taxon-name-part taxon-name-part-type="variety" reg="obcordatus">obcordatus</tp:taxon-name-part></tp:taxon-name><bold>b, c</bold> colonies (left-above, right-reverse) after 14 d on PDA <bold>d</bold> conidiomata <bold>e, f</bold> conidiogenous cells with conidia <bold>g–j</bold> conidia. Scale bars: 10 μm (<bold>e–j</bold>).</p></caption><graphic xmlns:xlink="http://www.w3.org/1999/xlink" xlink:href="mycokeys-118-035-g003.jpg" position="float" orientation="portrait" xlink:type="simple" id="oo_1341121.jpg"><uri content-type="original_file" xlink:type="simple">https://binary.pensoft.net/fig/1341121</uri></graphic></fig></tp:treatment-sec><tp:treatment-sec sec-type="description" id="SECID0EGYAG"><title>Culture characteristics.</title><p>Colonies on PDA 33–36 mm in diameter after 14 d at 25 °C in darkness, with a growth rate of 2.3–2.6 mm/day, undulate at edge, creamy white to black in obverse and reverse.</p></tp:treatment-sec><tp:treatment-sec sec-type="Additional specimen examined" id="SECID0ELYAG"><title>Additional specimen examined.</title><p>China • Yunnan Province, Hongta District, Yuxi City, Longma Mountain Scenic Area, on dead leaves, 12 May 2024, M.Y. Zhang (HSAUP8331), living culture SAUCC8331–2.</p></tp:treatment-sec><tp:treatment-sec sec-type="notes" id="SECID0EQYAG"><title>Notes.</title><p><italic><tp:taxon-name><tp:taxon-name-part taxon-name-part-type="genus" reg="Phyllosticta">Phyllosticta</tp:taxon-name-part><tp:taxon-name-part taxon-name-part-type="species" reg="elliptica">elliptica</tp:taxon-name-part></tp:taxon-name></italic> is closely related to <italic><tp:taxon-name><tp:taxon-name-part taxon-name-part-type="genus" reg="Phyllosticta">P.</tp:taxon-name-part><tp:taxon-name-part taxon-name-part-type="species" reg="aucubae-japonicae">aucubae-japonicae</tp:taxon-name-part></tp:taxon-name></italic> (MAFF 236703) and <italic><tp:taxon-name><tp:taxon-name-part taxon-name-part-type="genus" reg="Phyllosticta">P.</tp:taxon-name-part><tp:taxon-name-part taxon-name-part-type="species" reg="gwangjuensis">gwangjuensis</tp:taxon-name-part></tp:taxon-name></italic> (CNUFC NJ1–12 and CNUFC NJ1-12-1) based on DNA sequence data in BLAST searches and phylogenetic analysis (Fig. <xref ref-type="fig" rid="F1">1</xref>). However, <italic><tp:taxon-name><tp:taxon-name-part taxon-name-part-type="genus" reg="Phyllosticta">P.</tp:taxon-name-part><tp:taxon-name-part taxon-name-part-type="species" reg="elliptica">elliptica</tp:taxon-name-part></tp:taxon-name></italic> differs from <italic><tp:taxon-name><tp:taxon-name-part taxon-name-part-type="genus" reg="Phyllosticta">P.</tp:taxon-name-part><tp:taxon-name-part taxon-name-part-type="species" reg="aucubae-japonicae">aucubae-japonicae</tp:taxon-name-part></tp:taxon-name></italic> by 70 nucleotides (31/628 in <abbrev xmlns:xlink="http://www.w3.org/1999/xlink" xlink:title="internal transcribed spacer region" id="ABBRID0ER1AG" xlink:type="simple">ITS</abbrev>, 0/737 in <abbrev xmlns:xlink="http://www.w3.org/1999/xlink" xlink:title="large subunit of rRNA gene" id="ABBRID0EV1AG" xlink:type="simple">LSU</abbrev>, 22/266 in <italic>tef</italic>, 17/239 in <abbrev xmlns:xlink="http://www.w3.org/1999/xlink" xlink:title="actin gene" id="ABBRID0E21AG" xlink:type="simple">ACT</abbrev>, and 0/725 in <abbrev xmlns:xlink="http://www.w3.org/1999/xlink" xlink:title="glyceraldehyde-3-phosphate dehydrogenase gene" id="ABBRID0E61AG" xlink:type="simple">GPDH</abbrev>) and from <italic><tp:taxon-name><tp:taxon-name-part taxon-name-part-type="genus" reg="Phyllosticta">P.</tp:taxon-name-part><tp:taxon-name-part taxon-name-part-type="species" reg="gwangjuensis">gwangjuensis</tp:taxon-name-part></tp:taxon-name></italic> by 60 nucleotides (25/634 in <abbrev xmlns:xlink="http://www.w3.org/1999/xlink" xlink:title="internal transcribed spacer region" id="ABBRID0EO2AG" xlink:type="simple">ITS</abbrev>, 0/737 in <abbrev xmlns:xlink="http://www.w3.org/1999/xlink" xlink:title="large subunit of rRNA gene" id="ABBRID0ES2AG" xlink:type="simple">LSU</abbrev>, 16/376 in <italic><abbrev xmlns:xlink="http://www.w3.org/1999/xlink" xlink:title="translation elongation factor 1-alpha gene" id="ABBRID0EX2AG" xlink:type="simple">tef1</abbrev></italic>, 19/214 in <abbrev xmlns:xlink="http://www.w3.org/1999/xlink" xlink:title="actin gene" id="ABBRID0E22AG" xlink:type="simple">ACT</abbrev>, and 0/725 in <abbrev xmlns:xlink="http://www.w3.org/1999/xlink" xlink:title="glyceraldehyde-3-phosphate dehydrogenase gene" id="ABBRID0E62AG" xlink:type="simple">GPDH</abbrev>). In morphology, they are distinguished by different hosts (<tp:taxon-name><tp:taxon-name-part taxon-name-part-type="genus" reg="Rubus">Rubus</tp:taxon-name-part><tp:taxon-name-part taxon-name-part-type="species" reg="ellipticus">ellipticus</tp:taxon-name-part><tp:taxon-name-part taxon-name-part-type="infraspecific-rank">var.</tp:taxon-name-part><tp:taxon-name-part taxon-name-part-type="variety" reg="obcordatus">obcordatus</tp:taxon-name-part></tp:taxon-name> vs. <italic><tp:taxon-name><tp:taxon-name-part taxon-name-part-type="genus" reg="Aucuba">Aucuba</tp:taxon-name-part><tp:taxon-name-part taxon-name-part-type="species" reg="japonica">japonica</tp:taxon-name-part></tp:taxon-name></italic> vs. <italic><tp:taxon-name><tp:taxon-name-part taxon-name-part-type="genus" reg="Torreya">Torreya</tp:taxon-name-part><tp:taxon-name-part taxon-name-part-type="species" reg="nucifera">nucifera</tp:taxon-name-part></tp:taxon-name></italic>) and longer conidia in <italic><tp:taxon-name><tp:taxon-name-part taxon-name-part-type="genus" reg="Phyllosticta">Phyllosticta</tp:taxon-name-part><tp:taxon-name-part taxon-name-part-type="species" reg="elliptica">elliptica</tp:taxon-name-part></tp:taxon-name></italic> than in <italic><tp:taxon-name><tp:taxon-name-part taxon-name-part-type="genus" reg="Phyllosticta">P.</tp:taxon-name-part><tp:taxon-name-part taxon-name-part-type="species" reg="aucubae-japonicae">aucubae-japonicae</tp:taxon-name-part></tp:taxon-name></italic> and <italic><tp:taxon-name><tp:taxon-name-part taxon-name-part-type="genus" reg="Phyllosticta">P.</tp:taxon-name-part><tp:taxon-name-part taxon-name-part-type="species" reg="gwangjuensis">gwangjuensis</tp:taxon-name-part></tp:taxon-name></italic> (12–15 × 7.5–11 μm (L/W 1.17–1.54) vs. 10–13 × 5–8.5 μm (L/W 1.41–1.65) vs. (8.5–)10–13.5 × 7–9(–9.5) μm (L/W 1.40–1.53)) (<xref ref-type="bibr" rid="B18">Hernandez-Restrepo et al. 2016</xref>; <xref ref-type="bibr" rid="B29">Nguyen et al. 2022</xref>). Therefore, based on morphology and phylogenetic evidence, we establish this fungus as <italic><tp:taxon-name><tp:taxon-name-part taxon-name-part-type="genus" reg="Phyllosticta">Phyllosticta</tp:taxon-name-part><tp:taxon-name-part taxon-name-part-type="species" reg="elliptica">elliptica</tp:taxon-name-part></tp:taxon-name></italic> sp. nov.</p></tp:treatment-sec><tp:treatment-sec><!--Section generated to contain objects referenced in tp:taxon-treatment.--><fig id="F1" position="float" orientation="portrait"><object-id xmlns:xlink="http://www.w3.org/1999/xlink" content-type="doi" xlink:type="simple">10.3897/mycokeys.118.153609.figure1</object-id><object-id xmlns:xlink="http://www.w3.org/1999/xlink" content-type="arpha" xlink:type="simple">C11F5D58-2B1A-57E5-9FEB-2BDFF491B3E0</object-id><label>Figure 1.</label><caption><p>Phylogram of the <italic><tp:taxon-name><tp:taxon-name-part taxon-name-part-type="genus" reg="Phyllosticta">Phyllosticta</tp:taxon-name-part></tp:taxon-name></italic>, inferred from a concatenated alignment of <abbrev xmlns:xlink="http://www.w3.org/1999/xlink" xlink:title="internal transcribed spacer region" id="ABBRID0E4QAE" xlink:type="simple">ITS</abbrev>, <abbrev xmlns:xlink="http://www.w3.org/1999/xlink" xlink:title="large subunit of rRNA gene" id="ABBRID0EBRAE" xlink:type="simple">LSU</abbrev>, <italic><abbrev xmlns:xlink="http://www.w3.org/1999/xlink" xlink:title="translation elongation factor 1-alpha gene" id="ABBRID0EGRAE" xlink:type="simple">tef1</abbrev></italic>, <abbrev xmlns:xlink="http://www.w3.org/1999/xlink" xlink:title="actin gene" id="ABBRID0EKRAE" xlink:type="simple">ACT</abbrev>, and <abbrev xmlns:xlink="http://www.w3.org/1999/xlink" xlink:title="glyceraldehyde-3-phosphate dehydrogenase gene" id="ABBRID0EORAE" xlink:type="simple">GPDH</abbrev> sequences. <italic><tp:taxon-name><tp:taxon-name-part taxon-name-part-type="genus" reg="Botryosphaeria">Botryosphaeria</tp:taxon-name-part><tp:taxon-name-part taxon-name-part-type="species" reg="obtusa">obtusa</tp:taxon-name-part></tp:taxon-name></italic> (CMW8232) and <italic><tp:taxon-name><tp:taxon-name-part taxon-name-part-type="genus" reg="Botryosphaeria">B.</tp:taxon-name-part><tp:taxon-name-part taxon-name-part-type="species" reg="stevensii">stevensii</tp:taxon-name-part></tp:taxon-name></italic> (CBS 112553) were used as outgroup taxa. <abbrev xmlns:xlink="http://www.w3.org/1999/xlink" xlink:title="Bayesian inference" id="ABBRID0EISAE" xlink:type="simple">BI</abbrev> posterior probabilities and <abbrev xmlns:xlink="http://www.w3.org/1999/xlink" xlink:title="maximum likelihood" id="ABBRID0EMSAE" xlink:type="simple">ML</abbrev> bootstrap support values above 0.90 and 70% are shown at the first and second positions, respectively. Ex-type cultures are highlighted in bold, while strains obtained in this study are marked in red. Some branches have been shortened for layout optimization, indicated by double diagonal lines with the corresponding reduction factor. The scale bar at the bottom left represents the number of substitutions per site.</p></caption><graphic xmlns:xlink="http://www.w3.org/1999/xlink" xlink:href="mycokeys-118-035-g001.jpg" position="float" orientation="portrait" xlink:type="simple" id="oo_1341119.jpg"><uri content-type="original_file" xlink:type="simple">https://binary.pensoft.net/fig/1341119</uri></graphic></fig></tp:treatment-sec><ref-list><ref id="B18"><mixed-citation xmlns:xlink="http://www.w3.org/1999/xlink" xlink:type="simple"><person-group><name name-style="western"><surname>Hernandez-Restrepo</surname><given-names>M</given-names></name><name name-style="western"><surname>Schumacher</surname><given-names>RK</given-names></name><name name-style="western"><surname>Wingfield</surname><given-names>MJ</given-names></name><name name-style="western"><surname>Ahmad</surname><given-names>I</given-names></name><name name-style="western"><surname>Cai</surname><given-names>L</given-names></name><name name-style="western"><surname>Duong</surname><given-names>TA</given-names></name><name name-style="western"><surname>Edwards</surname><given-names>J</given-names></name><name name-style="western"><surname>Gené</surname><given-names>J</given-names></name><name name-style="western"><surname>Groenewald</surname><given-names>JZ</given-names></name><name name-style="western"><surname>Jabeen</surname><given-names>S</given-names></name><name name-style="western"><surname>Khalid</surname><given-names>AN</given-names></name><name name-style="western"><surname>Lombard</surname><given-names>L</given-names></name><name name-style="western"><surname>Madrid</surname><given-names>H</given-names></name><name name-style="western"><surname>Marin-Felix</surname><given-names>Y</given-names></name><name name-style="western"><surname>Marincowitz</surname><given-names>S</given-names></name><name name-style="western"><surname>Miller</surname><given-names>AN</given-names></name><name name-style="western"><surname>Rajeshkumar</surname><given-names>K-C</given-names></name><name name-style="western"><surname>Rashid</surname><given-names>A</given-names></name><name name-style="western"><surname>Sarwar</surname><given-names>S</given-names></name><name name-style="western"><surname>Stchigel</surname><given-names>AM</given-names></name><name name-style="western"><surname>Taylor</surname><given-names>P WJ</given-names></name><name name-style="western"><surname>Zhou</surname><given-names>N</given-names></name><name name-style="western"><surname>Crous</surname><given-names>PW</given-names></name></person-group> (<year>2016</year>) <article-title>Fungal systematics and evolution, FUSE 2.</article-title><source>Sydowia</source><volume>68</volume>: <fpage>193</fpage>–<lpage>230</lpage>. <ext-link xlink:href="10.12905/0380.sydowia68-2016-0193" ext-link-type="doi" xlink:type="simple">https://doi.org/10.12905/0380.sydowia68-2016-0193</ext-link></mixed-citation></ref><ref id="B29"><mixed-citation xmlns:xlink="http://www.w3.org/1999/xlink" xlink:type="simple"><person-group><name name-style="western"><surname>Nguyen</surname><given-names>TTT</given-names></name><name name-style="western"><surname>Lim</surname><given-names>HJ</given-names></name><name name-style="western"><surname>Chu</surname><given-names>SJ</given-names></name><name name-style="western"><surname>Lee</surname><given-names>HB</given-names></name></person-group> (<year>2022</year>) <article-title>Two new species and three new records of ascomycetes in Korea.</article-title><source>Mycobiology</source><volume>50</volume>(<issue>1</issue>): <fpage>30</fpage>–<lpage>45</lpage>. <ext-link xlink:href="10.1080/12298093.2022.2038843" ext-link-type="doi" xlink:type="simple">https://doi.org/10.1080/12298093.2022.2038843</ext-link></mixed-citation></ref></ref-list></tp:taxon-treatment>
