# Supplementary material for: ﻿Morphological and phylogenetic analysis reveal three new species Phyllosticta (Phyllostictaceae, Botryosphaeriales) in China
Source: MycoKeys. 2025 May 29;118:35–54. doi: 10.3897/mycokeys.118.153609 (PMC12142213; doi:10.3897/mycokeys.118.153609)
Supplement: XML Treatment for Phyllosticta rhododendri [file mycokeys.118.153609-treatment3.xml]

<!DOCTYPE tp:taxon-treatment
  PUBLIC "-//TaxonX//DTD Taxonomic Treatment Publishing DTD v0 20100105//EN" "tax-treatment-NSO.dtd">
<tp:taxon-treatment xmlns:tp="http://www.plazi.org/taxpub"><tp:treatment-meta><kwd-group><label>Taxon classification</label><kwd>
                <named-content content-type="kingdom">Fungi</named-content>
              </kwd><kwd>
                <named-content content-type="order">Botryosphaeriales</named-content>
              </kwd><kwd>
                <named-content content-type="family">Phyllostictaceae</named-content>
              </kwd></kwd-group><mixed-citation publication-type="journal"><person-group><name><surname>Zhang</surname><given-names>Meng-Yuan</given-names></name><name><surname>Zhang</surname><given-names>Zhao-Xue</given-names></name><name><surname>Li</surname><given-names>Du-Hua</given-names></name><name><surname>Zhang</surname><given-names>Xiu-Guo</given-names></name><name><surname>Xia</surname><given-names>Ji-Wen</given-names></name><name><surname>Li</surname><given-names>Zhuang</given-names></name></person-group><article-title>﻿Morphological and phylogenetic analysis reveal three new species <italic><tp:taxon-name><tp:taxon-name-part taxon-name-part-type="genus" reg="Phyllosticta">Phyllosticta</tp:taxon-name-part></tp:taxon-name></italic> (<tp:taxon-name><tp:taxon-name-part taxon-name-part-type="family">Phyllostictaceae</tp:taxon-name-part></tp:taxon-name>, <tp:taxon-name><tp:taxon-name-part taxon-name-part-type="order">Botryosphaeriales</tp:taxon-name-part></tp:taxon-name>) in China</article-title><source>MycoKeys</source><day>29</day><month>05</month><year>2025</year><volume>118</volume><fpage>35</fpage><lpage>54</lpage><pub-id pub-id-type="doi">10.3897/mycokeys.118.153609</pub-id></mixed-citation></tp:treatment-meta><tp:nomenclature><label>﻿</label><tp:taxon-name>
              <object-id xmlns:xlink="http://www.w3.org/1999/xlink" content-type="arpha" xlink:type="simple">A7908DF2-AEAB-5FA7-821D-8A0588E45590</object-id>
              <tp:taxon-name-part taxon-name-part-type="genus" reg="Phyllosticta">Phyllosticta</tp:taxon-name-part>
              <tp:taxon-name-part taxon-name-part-type="species" reg="rhododendri">rhododendri</tp:taxon-name-part>
              <object-id xmlns:xlink="http://www.w3.org/1999/xlink" content-type="mycobank" xlink:type="simple">857221</object-id>
            </tp:taxon-name><tp:taxon-authority>M.Y. Zhang, Z.X. Zhang &amp; X.G. Zhang</tp:taxon-authority><tp:taxon-status xmlns:xlink="http://www.w3.org/1999/xlink" xlink:type="simple">sp. nov.</tp:taxon-status><xref ref-type="fig" rid="F4">Fig. 4</xref></tp:nomenclature><tp:treatment-sec sec-type="etymology" id="SECID0EMABG"><title>Etymology.</title><p>The specific epithet “<italic><tp:taxon-name><tp:taxon-name-part taxon-name-part-type="genus" reg="Phyllosticta"/><tp:taxon-name-part taxon-name-part-type="species" reg="rhododendri">rhododendri</tp:taxon-name-part></tp:taxon-name></italic>” refers to the host plant <tp:taxon-name><tp:taxon-name-part taxon-name-part-type="genus" reg="Rhododendron">Rhododendron</tp:taxon-name-part><tp:taxon-name-part taxon-name-part-type="hybrid-sign">×</tp:taxon-name-part><tp:taxon-name-part taxon-name-part-type="species" reg="pulchrum">pulchrum</tp:taxon-name-part></tp:taxon-name> Sweet.</p></tp:treatment-sec><tp:treatment-sec sec-type="material" id="SECID0EJBBG"><title>Type.</title><p>China • Yunnan Province, Hongta District, Yuxi City, Longma Mountain Scenic Area, on diseased leaves of <tp:taxon-name><tp:taxon-name-part taxon-name-part-type="genus" reg="Rhododendron">Rhododendron</tp:taxon-name-part><tp:taxon-name-part taxon-name-part-type="hybrid-sign">×</tp:taxon-name-part><tp:taxon-name-part taxon-name-part-type="species" reg="pulchrum">pulchrum</tp:taxon-name-part></tp:taxon-name>, 13 May 2024, M.Y. Zhang (holotype HSAUP8342), ex-type living culture CGMCC3.28673.</p></tp:treatment-sec><tp:treatment-sec sec-type="description" id="SECID0E3BBG"><title>Description.</title><p>Leaf endogenic and associated with leaves of <tp:taxon-name><tp:taxon-name-part taxon-name-part-type="genus" reg="Rhododendron">Rhododendron</tp:taxon-name-part><tp:taxon-name-part taxon-name-part-type="hybrid-sign">×</tp:taxon-name-part><tp:taxon-name-part taxon-name-part-type="species" reg="pulchrum">pulchrum</tp:taxon-name-part></tp:taxon-name>. Sexual morph: Not observed. Asexual morph: <bold><italic>Conidiomata</italic></bold> pycnidial, mostly aggregated in clusters, black, erumpent. In PDA culture, exuding white conidial masses within 10 days or longer. <bold><italic>Pycnidial wall</italic></bold> multi-layered, <bold><italic>textura angularis</italic></bold>, brown to dark brown. <bold><italic>Conidiophores</italic></bold> indistinct, often reduced to conidiogenous cells. <bold><italic>Conidiogenous cells</italic></bold> 7–16 × 1.4–5.2 μm, subcylindrical, ampulliform, hyaline, smooth. <bold><italic>Conidia</italic></bold> 8.5–11.5 × 6.8–9.4 µm (L/W 1.33–1.53), ovoid, ampulliform, ellipsoidal to subglobose, hyaline, aseptate, thin and smooth walled, multi-guttulate, or with a single large central guttule, surrounded by a mucilaginous sheath. <bold><italic>Sheath</italic></bold> 0.8–1.5 μm thick, thicker on both sides, and bearing a hyaline, apical mucoid appendage. <bold><italic>Appendages</italic></bold> 3–7.5 × 1–1.2 μm, flexible, unbranched, tapering towards an acutely rounded tip. Spermatia 6.3–8.2 × 1–1.5 μm, occurring in conidioma with conidia, hyaline, smooth, guttulate to granular, bacilliform.</p><fig id="F4" position="float" orientation="portrait"><object-id xmlns:xlink="http://www.w3.org/1999/xlink" content-type="doi" xlink:type="simple">10.3897/mycokeys.118.153609.figure4</object-id><object-id xmlns:xlink="http://www.w3.org/1999/xlink" content-type="arpha" xlink:type="simple">7BB6375C-A0D7-5A50-8D33-5E6D18EFA0BC</object-id><label>Figure 4.</label><caption><p><italic><tp:taxon-name><tp:taxon-name-part taxon-name-part-type="genus" reg="Phyllosticta">Phyllosticta</tp:taxon-name-part><tp:taxon-name-part taxon-name-part-type="species" reg="rhododendri">rhododendri</tp:taxon-name-part></tp:taxon-name></italic> (CGMCC3.28673) <bold>a</bold> diseased leaf of <italic><tp:taxon-name><tp:taxon-name-part taxon-name-part-type="genus" reg="Rhododendron">Rhododendron</tp:taxon-name-part><tp:taxon-name-part taxon-name-part-type="hybrid-sign">×</tp:taxon-name-part><tp:taxon-name-part taxon-name-part-type="species" reg="pulchrum">pulchrum</tp:taxon-name-part></tp:taxon-name></italic><bold>b, c</bold> colonies (left-above, right-reverse) after 14 days on PDA <bold>d</bold> conidiomata <bold>e, f</bold> conidiogenous cells with conidia <bold>g, h</bold> conidia <bold>i</bold> spermatia. Scale bars: 10 μm (<bold>e–i</bold>).</p></caption><graphic xmlns:xlink="http://www.w3.org/1999/xlink" xlink:href="mycokeys-118-035-g004.jpg" position="float" orientation="portrait" xlink:type="simple" id="oo_1341122.jpg"><uri content-type="original_file" xlink:type="simple">https://binary.pensoft.net/fig/1341122</uri></graphic></fig></tp:treatment-sec><tp:treatment-sec sec-type="description" id="SECID0EGFBG"><title>Culture characteristics.</title><p>Colonies on PDA 19–22 mm in diameter after 14 days at 25 °C in darkness, with a growth rate of 1.4–1.6 mm/day, greenish black with white edge on obverse and reverse.</p></tp:treatment-sec><tp:treatment-sec sec-type="material" id="SECID0ELFBG"><title>Additional specimens examined.</title><p>China • Yunnan Province, Hongta District, Yuxi City, Longma Mountain Scenic Area, on diseased leaves of <tp:taxon-name><tp:taxon-name-part taxon-name-part-type="genus" reg="Rhododendron">Rhododendron</tp:taxon-name-part><tp:taxon-name-part taxon-name-part-type="hybrid-sign">×</tp:taxon-name-part><tp:taxon-name-part taxon-name-part-type="species" reg="pulchrum">pulchrum</tp:taxon-name-part></tp:taxon-name>, 13 May 2024, Z.X. Zhang (HSAUP8346), living culture SAUCC8346–1.</p></tp:treatment-sec><tp:treatment-sec sec-type="notes" id="SECID0E5FBG"><title>Notes.</title><p>Phylogenetic analysis showed that <italic><tp:taxon-name><tp:taxon-name-part taxon-name-part-type="genus" reg="Phyllosticta">Phyllosticta</tp:taxon-name-part><tp:taxon-name-part taxon-name-part-type="species" reg="rhododendri">rhododendri</tp:taxon-name-part></tp:taxon-name></italic> formed an independent clade that is sister to a large clade comprising over ten species (<italic><tp:taxon-name><tp:taxon-name-part taxon-name-part-type="genus" reg="Phyllosticta">P.</tp:taxon-name-part><tp:taxon-name-part taxon-name-part-type="species" reg="anhuiensis">anhuiensis</tp:taxon-name-part></tp:taxon-name></italic>, <italic><tp:taxon-name><tp:taxon-name-part taxon-name-part-type="genus" reg="Phyllosticta">P.</tp:taxon-name-part><tp:taxon-name-part taxon-name-part-type="species" reg="aucubae-japonicae">aucubae-japonicae</tp:taxon-name-part></tp:taxon-name></italic>, <italic><tp:taxon-name><tp:taxon-name-part taxon-name-part-type="genus" reg="Phyllosticta">P.</tp:taxon-name-part><tp:taxon-name-part taxon-name-part-type="species" reg="citribraziliensis">citribraziliensis</tp:taxon-name-part></tp:taxon-name></italic>, <italic><tp:taxon-name><tp:taxon-name-part taxon-name-part-type="genus" reg="Phyllosticta">P.</tp:taxon-name-part><tp:taxon-name-part taxon-name-part-type="species" reg="citrichinaensis">citrichinaensis</tp:taxon-name-part></tp:taxon-name></italic>, <italic><tp:taxon-name><tp:taxon-name-part taxon-name-part-type="genus" reg="Phyllosticta">P.</tp:taxon-name-part><tp:taxon-name-part taxon-name-part-type="species" reg="concentrica">concentrica</tp:taxon-name-part></tp:taxon-name></italic>, <italic><tp:taxon-name><tp:taxon-name-part taxon-name-part-type="genus" reg="Phyllosticta">P.</tp:taxon-name-part><tp:taxon-name-part taxon-name-part-type="species" reg="cussonia">cussonia</tp:taxon-name-part></tp:taxon-name></italic>, <italic><tp:taxon-name><tp:taxon-name-part taxon-name-part-type="genus" reg="Phyllosticta">P.</tp:taxon-name-part><tp:taxon-name-part taxon-name-part-type="species" reg="elongata">elongata</tp:taxon-name-part></tp:taxon-name></italic>, <italic><tp:taxon-name><tp:taxon-name-part taxon-name-part-type="genus" reg="Phyllosticta">P.</tp:taxon-name-part><tp:taxon-name-part taxon-name-part-type="species" reg="elliptica">elliptica</tp:taxon-name-part></tp:taxon-name></italic>, <italic><tp:taxon-name><tp:taxon-name-part taxon-name-part-type="genus" reg="Phyllosticta">P.</tp:taxon-name-part><tp:taxon-name-part taxon-name-part-type="species" reg="ericarum">ericarum</tp:taxon-name-part></tp:taxon-name></italic>, <italic><tp:taxon-name><tp:taxon-name-part taxon-name-part-type="genus" reg="Phyllosticta">P.</tp:taxon-name-part><tp:taxon-name-part taxon-name-part-type="species" reg="fujianensis">fujianensis</tp:taxon-name-part></tp:taxon-name></italic>, <italic><tp:taxon-name><tp:taxon-name-part taxon-name-part-type="genus" reg="Phyllosticta">P.</tp:taxon-name-part><tp:taxon-name-part taxon-name-part-type="species" reg="gardeniicola">gardeniicola</tp:taxon-name-part></tp:taxon-name></italic>, <italic><tp:taxon-name><tp:taxon-name-part taxon-name-part-type="genus" reg="Phyllosticta">P.</tp:taxon-name-part><tp:taxon-name-part taxon-name-part-type="species" reg="gwangjuensis">gwangjuensis</tp:taxon-name-part></tp:taxon-name></italic>, <italic><tp:taxon-name><tp:taxon-name-part taxon-name-part-type="genus" reg="Phyllosticta">P.</tp:taxon-name-part><tp:taxon-name-part taxon-name-part-type="species" reg="hypoglossi">hypoglossi</tp:taxon-name-part></tp:taxon-name></italic>, <italic><tp:taxon-name><tp:taxon-name-part taxon-name-part-type="genus" reg="Phyllosticta">P.</tp:taxon-name-part><tp:taxon-name-part taxon-name-part-type="species" reg="iridigena">iridigena</tp:taxon-name-part></tp:taxon-name></italic>, <italic><tp:taxon-name><tp:taxon-name-part taxon-name-part-type="genus" reg="Phyllosticta">P.</tp:taxon-name-part><tp:taxon-name-part taxon-name-part-type="species" reg="kerriae">kerriae</tp:taxon-name-part></tp:taxon-name></italic>, <italic><tp:taxon-name><tp:taxon-name-part taxon-name-part-type="genus" reg="Phyllosticta">P.</tp:taxon-name-part><tp:taxon-name-part taxon-name-part-type="species" reg="ophiopogonis">ophiopogonis</tp:taxon-name-part></tp:taxon-name></italic>, and <italic><tp:taxon-name><tp:taxon-name-part taxon-name-part-type="genus" reg="Phyllosticta">P.</tp:taxon-name-part><tp:taxon-name-part taxon-name-part-type="species" reg="spinarum">spinarum</tp:taxon-name-part></tp:taxon-name></italic>) (Fig. <xref ref-type="fig" rid="F1">1</xref>). In morphology, <italic><tp:taxon-name><tp:taxon-name-part taxon-name-part-type="genus" reg="Phyllosticta">Phyllosticta</tp:taxon-name-part><tp:taxon-name-part taxon-name-part-type="species" reg="rhododendri">rhododendri</tp:taxon-name-part></tp:taxon-name></italic> was found to produce spermatia, a structure that is rarely observed within this genus. Therefore, we establish this fungus as <italic><tp:taxon-name><tp:taxon-name-part taxon-name-part-type="genus" reg="Phyllosticta">Phyllosticta</tp:taxon-name-part><tp:taxon-name-part taxon-name-part-type="species" reg="elliptica">elliptica</tp:taxon-name-part></tp:taxon-name></italic> sp. nov.</p></tp:treatment-sec><tp:treatment-sec><!--Section generated to contain objects referenced in tp:taxon-treatment.--><fig id="F1" position="float" orientation="portrait"><object-id xmlns:xlink="http://www.w3.org/1999/xlink" content-type="doi" xlink:type="simple">10.3897/mycokeys.118.153609.figure1</object-id><object-id xmlns:xlink="http://www.w3.org/1999/xlink" content-type="arpha" xlink:type="simple">C11F5D58-2B1A-57E5-9FEB-2BDFF491B3E0</object-id><label>Figure 1.</label><caption><p>Phylogram of the <italic><tp:taxon-name><tp:taxon-name-part taxon-name-part-type="genus" reg="Phyllosticta">Phyllosticta</tp:taxon-name-part></tp:taxon-name></italic>, inferred from a concatenated alignment of <abbrev xmlns:xlink="http://www.w3.org/1999/xlink" xlink:title="internal transcribed spacer region" id="ABBRID0E4QAE" xlink:type="simple">ITS</abbrev>, <abbrev xmlns:xlink="http://www.w3.org/1999/xlink" xlink:title="large subunit of rRNA gene" id="ABBRID0EBRAE" xlink:type="simple">LSU</abbrev>, <italic><abbrev xmlns:xlink="http://www.w3.org/1999/xlink" xlink:title="translation elongation factor 1-alpha gene" id="ABBRID0EGRAE" xlink:type="simple">tef1</abbrev></italic>, <abbrev xmlns:xlink="http://www.w3.org/1999/xlink" xlink:title="actin gene" id="ABBRID0EKRAE" xlink:type="simple">ACT</abbrev>, and <abbrev xmlns:xlink="http://www.w3.org/1999/xlink" xlink:title="glyceraldehyde-3-phosphate dehydrogenase gene" id="ABBRID0EORAE" xlink:type="simple">GPDH</abbrev> sequences. <italic><tp:taxon-name><tp:taxon-name-part taxon-name-part-type="genus" reg="Botryosphaeria">Botryosphaeria</tp:taxon-name-part><tp:taxon-name-part taxon-name-part-type="species" reg="obtusa">obtusa</tp:taxon-name-part></tp:taxon-name></italic> (CMW8232) and <italic><tp:taxon-name><tp:taxon-name-part taxon-name-part-type="genus" reg="Botryosphaeria">B.</tp:taxon-name-part><tp:taxon-name-part taxon-name-part-type="species" reg="stevensii">stevensii</tp:taxon-name-part></tp:taxon-name></italic> (CBS 112553) were used as outgroup taxa. <abbrev xmlns:xlink="http://www.w3.org/1999/xlink" xlink:title="Bayesian inference" id="ABBRID0EISAE" xlink:type="simple">BI</abbrev> posterior probabilities and <abbrev xmlns:xlink="http://www.w3.org/1999/xlink" xlink:title="maximum likelihood" id="ABBRID0EMSAE" xlink:type="simple">ML</abbrev> bootstrap support values above 0.90 and 70% are shown at the first and second positions, respectively. Ex-type cultures are highlighted in bold, while strains obtained in this study are marked in red. Some branches have been shortened for layout optimization, indicated by double diagonal lines with the corresponding reduction factor. The scale bar at the bottom left represents the number of substitutions per site.</p></caption><graphic xmlns:xlink="http://www.w3.org/1999/xlink" xlink:href="mycokeys-118-035-g001.jpg" position="float" orientation="portrait" xlink:type="simple" id="oo_1341119.jpg"><uri content-type="original_file" xlink:type="simple">https://binary.pensoft.net/fig/1341119</uri></graphic></fig></tp:treatment-sec></tp:taxon-treatment>
