# Supplementary material for: ﻿Morphological and phylogenetic analysis reveal three new species Phyllosticta (Phyllostictaceae, Botryosphaeriales) in China
Source: MycoKeys. 2025 May 29;118:35–54. doi: 10.3897/mycokeys.118.153609 (PMC12142213; doi:10.3897/mycokeys.118.153609)
Supplement: XML Treatment for Phyllosticta wuzhishanensis [file mycokeys.118.153609-treatment4.xml]

<!DOCTYPE tp:taxon-treatment
  PUBLIC "-//TaxonX//DTD Taxonomic Treatment Publishing DTD v0 20100105//EN" "tax-treatment-NSO.dtd">
<tp:taxon-treatment xmlns:tp="http://www.plazi.org/taxpub"><tp:treatment-meta><kwd-group><label>Taxon classification</label><kwd>
                <named-content content-type="kingdom">Fungi</named-content>
              </kwd><kwd>
                <named-content content-type="order">Botryosphaeriales</named-content>
              </kwd><kwd>
                <named-content content-type="family">Phyllostictaceae</named-content>
              </kwd></kwd-group><mixed-citation publication-type="journal"><person-group><name><surname>Zhang</surname><given-names>Meng-Yuan</given-names></name><name><surname>Zhang</surname><given-names>Zhao-Xue</given-names></name><name><surname>Li</surname><given-names>Du-Hua</given-names></name><name><surname>Zhang</surname><given-names>Xiu-Guo</given-names></name><name><surname>Xia</surname><given-names>Ji-Wen</given-names></name><name><surname>Li</surname><given-names>Zhuang</given-names></name></person-group><article-title>﻿Morphological and phylogenetic analysis reveal three new species <italic><tp:taxon-name><tp:taxon-name-part taxon-name-part-type="genus" reg="Phyllosticta">Phyllosticta</tp:taxon-name-part></tp:taxon-name></italic> (<tp:taxon-name><tp:taxon-name-part taxon-name-part-type="family">Phyllostictaceae</tp:taxon-name-part></tp:taxon-name>, <tp:taxon-name><tp:taxon-name-part taxon-name-part-type="order">Botryosphaeriales</tp:taxon-name-part></tp:taxon-name>) in China</article-title><source>MycoKeys</source><day>29</day><month>05</month><year>2025</year><volume>118</volume><fpage>35</fpage><lpage>54</lpage><pub-id pub-id-type="doi">10.3897/mycokeys.118.153609</pub-id></mixed-citation></tp:treatment-meta><tp:nomenclature><label>﻿</label><tp:taxon-name>
              <object-id xmlns:xlink="http://www.w3.org/1999/xlink" content-type="arpha" xlink:type="simple">371DA4D1-75A3-528F-9C51-EED858886A6C</object-id>
              <tp:taxon-name-part taxon-name-part-type="genus" reg="Phyllosticta">Phyllosticta</tp:taxon-name-part>
              <tp:taxon-name-part taxon-name-part-type="species" reg="wuzhishanensis">wuzhishanensis</tp:taxon-name-part>
              <object-id xmlns:xlink="http://www.w3.org/1999/xlink" content-type="mycobank" xlink:type="simple">857226</object-id>
            </tp:taxon-name><tp:taxon-authority>M.Y. Zhang, Z.X. Zhang &amp; X.G. Zhang</tp:taxon-authority><tp:taxon-status xmlns:xlink="http://www.w3.org/1999/xlink" xlink:type="simple">sp. nov.</tp:taxon-status><xref ref-type="fig" rid="F5">Fig. 5</xref></tp:nomenclature><tp:treatment-sec sec-type="etymology" id="SECID0ESOBG"><title>Etymology.</title><p>The epithet “<italic><tp:taxon-name><tp:taxon-name-part taxon-name-part-type="genus" reg="Phyllosticta"/><tp:taxon-name-part taxon-name-part-type="species" reg="wuzhishanensis">wuzhishanensis</tp:taxon-name-part></tp:taxon-name></italic>” pertains to Wuzhishan National Nature Reserve, where the type was collected.</p></tp:treatment-sec><tp:treatment-sec sec-type="material" id="SECID0ECPBG"><title>Type.</title><p>China • Hainan Province, Wuzhishan National Nature Reserve, on saprophytic (dead leaves) leaves, 28 March 2024, M.Y. Zhang (holotype HSAUP7814), ex-type living culture CGMCC3.28670.</p></tp:treatment-sec><tp:treatment-sec sec-type="description" id="SECID0EHPBG"><title>Description.</title><p><bold><italic>Endophytic</italic></bold> on saprophytic (dead leaves) leaves. Sexual morph: Not observed. Asexual morph: <bold><italic>Conidiomata</italic></bold> pycnidial, mostly aggregated in clusters, black, erumpent. In PDA culture, exuding colorless to opaque conidial masses within 12 days or longer. Pycnidial walls multilayered, <bold><italic>textura angularis</italic></bold>, brown, inner walls of hyaline. Conidiophores indistinct, often reduced to conidiogenous cells. <bold><italic>Conidiogenous cells</italic></bold> 6.5–14.5 × 3–4 μm, subcylindrical, ampulliform, hyaline, smooth. <bold><italic>Conidia</italic></bold> 5.5–10 × 3.8–8.6 μm (L/W 1.27–1.83), ovoid, ampulliform, ellipsoidal to subglobose, hyaline, aseptate, thin and smooth walled, multi-guttulate, or with a single large central guttule, surrounded by a mucilaginous sheath. <bold><italic>Sheath</italic></bold> 1.6–2 μm thick, thicker on both sides, and bearing a hyaline, apical mucoid appendage. <bold><italic>Appendages</italic></bold> 10–13 × 1.2–1.5 μm, flexible, unbranched, tapering towards an acutely rounded tip. <bold><italic>Spermatia</italic></bold> 6.3–8.2 × 1–1.5 μm, occurring in conidioma with conidia, hyaline, smooth, guttulate to granular, bacilliform.</p><fig id="F5" position="float" orientation="portrait"><object-id xmlns:xlink="http://www.w3.org/1999/xlink" content-type="doi" xlink:type="simple">10.3897/mycokeys.118.153609.figure5</object-id><object-id xmlns:xlink="http://www.w3.org/1999/xlink" content-type="arpha" xlink:type="simple">0FF62BAD-0E94-58FB-8A89-579BB3F8F40F</object-id><label>Figure 5.</label><caption><p><italic><tp:taxon-name><tp:taxon-name-part taxon-name-part-type="genus" reg="Phyllosticta">Phyllosticta</tp:taxon-name-part><tp:taxon-name-part taxon-name-part-type="species" reg="wuzhishanensis">wuzhishanensis</tp:taxon-name-part></tp:taxon-name></italic> (CGMCC3.28670) <bold>a, b</bold> colonies (left-above, right-reverse) after 14 d on PDA <bold>c</bold> conidiomata <bold>d–f</bold> conidiogenous cells with conidia <bold>g, h</bold> conidia <bold>i</bold> spermatia. Scale bars: 10 μm (<bold>d–i</bold>).</p></caption><graphic xmlns:xlink="http://www.w3.org/1999/xlink" xlink:href="mycokeys-118-035-g005.jpg" position="float" orientation="portrait" xlink:type="simple" id="oo_1341123.jpg"><uri content-type="original_file" xlink:type="simple">https://binary.pensoft.net/fig/1341123</uri></graphic></fig></tp:treatment-sec><tp:treatment-sec sec-type="description" id="SECID0E1RBG"><title>Culture characteristics.</title><p>Colonies on PDA 17–21 mm in diameter after 14 days at 25 °C in darkness, with a growth rate of 1.2–1.5 mm/day, undulate at edge, black on obverse and reverse.</p></tp:treatment-sec><tp:treatment-sec sec-type="Additional specimen examined" id="SECID0E6RBG"><title>Additional specimen examined.</title><p>China • Hainan Province: Wuzhishan National Nature Reserve, on saprophytic (dead leaves) leaves, 28 March 2024, M.Y. Zhang (HSAUP7810), living culture SAUCC7810–1.</p></tp:treatment-sec><tp:treatment-sec sec-type="notes" id="SECID0EESBG"><title>Notes.</title><p><italic><tp:taxon-name><tp:taxon-name-part taxon-name-part-type="genus" reg="Phyllosticta">Phyllosticta</tp:taxon-name-part><tp:taxon-name-part taxon-name-part-type="species" reg="wuzhishanensis">wuzhishanensis</tp:taxon-name-part></tp:taxon-name></italic> is closely related to <italic><tp:taxon-name><tp:taxon-name-part taxon-name-part-type="genus" reg="Phyllosticta">P.</tp:taxon-name-part><tp:taxon-name-part taxon-name-part-type="species" reg="aspidistricola">aspidistricola</tp:taxon-name-part></tp:taxon-name></italic> (NBRC 102244) based on DNA sequence data in BLAST searches and phylogenetic analysis (Fig. <xref ref-type="fig" rid="F1">1</xref>). However, <italic><tp:taxon-name><tp:taxon-name-part taxon-name-part-type="genus" reg="Phyllosticta">P.</tp:taxon-name-part><tp:taxon-name-part taxon-name-part-type="species" reg="wuzhishanensis">wuzhishanensis</tp:taxon-name-part></tp:taxon-name></italic> differs from <italic><tp:taxon-name><tp:taxon-name-part taxon-name-part-type="genus" reg="Phyllosticta">P.</tp:taxon-name-part><tp:taxon-name-part taxon-name-part-type="species" reg="aspidistricola">aspidistricola</tp:taxon-name-part></tp:taxon-name></italic> by 69 nucleotides (40/621 in <abbrev xmlns:xlink="http://www.w3.org/1999/xlink" xlink:title="internal transcribed spacer region" id="ABBRID0E1TBG" xlink:type="simple">ITS</abbrev>, 0/737 in <abbrev xmlns:xlink="http://www.w3.org/1999/xlink" xlink:title="large subunit of rRNA gene" id="ABBRID0E5TBG" xlink:type="simple">LSU</abbrev>, 0/411 in <italic><abbrev xmlns:xlink="http://www.w3.org/1999/xlink" xlink:title="translation elongation factor 1-alpha gene" id="ABBRID0EDUBG" xlink:type="simple">tef1</abbrev></italic>, 29/252 in <abbrev xmlns:xlink="http://www.w3.org/1999/xlink" xlink:title="actin gene" id="ABBRID0EHUBG" xlink:type="simple">ACT</abbrev>, and 0/727 <abbrev xmlns:xlink="http://www.w3.org/1999/xlink" xlink:title="glyceraldehyde-3-phosphate dehydrogenase gene" id="ABBRID0ELUBG" xlink:type="simple">GPDH</abbrev>). In morphology, they are distinguished by different hosts (dead leaves vs. <italic><tp:taxon-name><tp:taxon-name-part taxon-name-part-type="genus" reg="Aspidistra">Aspidistra</tp:taxon-name-part><tp:taxon-name-part taxon-name-part-type="species" reg="elatior">elatior</tp:taxon-name-part></tp:taxon-name></italic>) and conidial size (5.5–10 × 3.8–8.6 μm (L/W 1.27–1.83) in <italic><tp:taxon-name><tp:taxon-name-part taxon-name-part-type="genus" reg="Phyllosticta">P.</tp:taxon-name-part><tp:taxon-name-part taxon-name-part-type="species" reg="wuzhishanensis">wuzhishanensis</tp:taxon-name-part></tp:taxon-name></italic> vs. 9.5–12.5 × 8.5–10 μm (L/W 1.43–1.63) in <italic><tp:taxon-name><tp:taxon-name-part taxon-name-part-type="genus" reg="Phyllosticta">P.</tp:taxon-name-part><tp:taxon-name-part taxon-name-part-type="species" reg="aspidistricola">aspidistricola</tp:taxon-name-part></tp:taxon-name></italic>) (<xref ref-type="bibr" rid="B26">Motohashi et al. 2008</xref>). Based on morpho-molecular evidence, we establish this fungus as <italic><tp:taxon-name><tp:taxon-name-part taxon-name-part-type="genus" reg="Phyllosticta">Phyllosticta</tp:taxon-name-part><tp:taxon-name-part taxon-name-part-type="species" reg="wuzhishanensis">wuzhishanensis</tp:taxon-name-part></tp:taxon-name></italic> sp. nov.</p></tp:treatment-sec><tp:treatment-sec><!--Section generated to contain objects referenced in tp:taxon-treatment.--><fig id="F1" position="float" orientation="portrait"><object-id xmlns:xlink="http://www.w3.org/1999/xlink" content-type="doi" xlink:type="simple">10.3897/mycokeys.118.153609.figure1</object-id><object-id xmlns:xlink="http://www.w3.org/1999/xlink" content-type="arpha" xlink:type="simple">C11F5D58-2B1A-57E5-9FEB-2BDFF491B3E0</object-id><label>Figure 1.</label><caption><p>Phylogram of the <italic><tp:taxon-name><tp:taxon-name-part taxon-name-part-type="genus" reg="Phyllosticta">Phyllosticta</tp:taxon-name-part></tp:taxon-name></italic>, inferred from a concatenated alignment of <abbrev xmlns:xlink="http://www.w3.org/1999/xlink" xlink:title="internal transcribed spacer region" id="ABBRID0E4QAE" xlink:type="simple">ITS</abbrev>, <abbrev xmlns:xlink="http://www.w3.org/1999/xlink" xlink:title="large subunit of rRNA gene" id="ABBRID0EBRAE" xlink:type="simple">LSU</abbrev>, <italic><abbrev xmlns:xlink="http://www.w3.org/1999/xlink" xlink:title="translation elongation factor 1-alpha gene" id="ABBRID0EGRAE" xlink:type="simple">tef1</abbrev></italic>, <abbrev xmlns:xlink="http://www.w3.org/1999/xlink" xlink:title="actin gene" id="ABBRID0EKRAE" xlink:type="simple">ACT</abbrev>, and <abbrev xmlns:xlink="http://www.w3.org/1999/xlink" xlink:title="glyceraldehyde-3-phosphate dehydrogenase gene" id="ABBRID0EORAE" xlink:type="simple">GPDH</abbrev> sequences. <italic><tp:taxon-name><tp:taxon-name-part taxon-name-part-type="genus" reg="Botryosphaeria">Botryosphaeria</tp:taxon-name-part><tp:taxon-name-part taxon-name-part-type="species" reg="obtusa">obtusa</tp:taxon-name-part></tp:taxon-name></italic> (CMW8232) and <italic><tp:taxon-name><tp:taxon-name-part taxon-name-part-type="genus" reg="Botryosphaeria">B.</tp:taxon-name-part><tp:taxon-name-part taxon-name-part-type="species" reg="stevensii">stevensii</tp:taxon-name-part></tp:taxon-name></italic> (CBS 112553) were used as outgroup taxa. <abbrev xmlns:xlink="http://www.w3.org/1999/xlink" xlink:title="Bayesian inference" id="ABBRID0EISAE" xlink:type="simple">BI</abbrev> posterior probabilities and <abbrev xmlns:xlink="http://www.w3.org/1999/xlink" xlink:title="maximum likelihood" id="ABBRID0EMSAE" xlink:type="simple">ML</abbrev> bootstrap support values above 0.90 and 70% are shown at the first and second positions, respectively. Ex-type cultures are highlighted in bold, while strains obtained in this study are marked in red. Some branches have been shortened for layout optimization, indicated by double diagonal lines with the corresponding reduction factor. The scale bar at the bottom left represents the number of substitutions per site.</p></caption><graphic xmlns:xlink="http://www.w3.org/1999/xlink" xlink:href="mycokeys-118-035-g001.jpg" position="float" orientation="portrait" xlink:type="simple" id="oo_1341119.jpg"><uri content-type="original_file" xlink:type="simple">https://binary.pensoft.net/fig/1341119</uri></graphic></fig></tp:treatment-sec><ref-list><ref id="B26"><mixed-citation xmlns:xlink="http://www.w3.org/1999/xlink" xlink:type="simple"><person-group><name name-style="western"><surname>Motohashi</surname><given-names>K</given-names></name><name name-style="western"><surname>Anzai</surname><given-names>K</given-names></name><name name-style="western"><surname>Nakashima</surname><given-names>C</given-names></name></person-group> (<year>2008</year>) <article-title>Four new species of <italic><tp:taxon-name><tp:taxon-name-part taxon-name-part-type="genus">Phyllosticta</tp:taxon-name-part></tp:taxon-name></italic>, one new species of <italic><tp:taxon-name><tp:taxon-name-part taxon-name-part-type="genus">Pseudocercospora</tp:taxon-name-part></tp:taxon-name></italic>, and one new combination in <italic><tp:taxon-name><tp:taxon-name-part taxon-name-part-type="genus">Passalora</tp:taxon-name-part></tp:taxon-name></italic> from Japan.</article-title><source>Mycoscience</source><volume>49</volume>: <fpage>138</fpage>–<lpage>146</lpage>. <ext-link xlink:href="10.1007/S10267-007-0395-Z" ext-link-type="doi" xlink:type="simple">https://doi.org/10.1007/S10267-007-0395-Z</ext-link></mixed-citation></ref></ref-list></tp:taxon-treatment>
