# Supplementary material for: ﻿Morphological and phylogenetic analysis reveal three new species Phyllosticta (Phyllostictaceae, Botryosphaeriales) in China
Source: MycoKeys. 2025 May 29;118:35–54. doi: 10.3897/mycokeys.118.153609 (PMC12142213; doi:10.3897/mycokeys.118.153609)
Supplement: Supplementary material 2 — The sequence of phylogenetic analysis [file mycokeys-118-035-s002.txt]

>Phyllosticta_acaciigena_CPC_28295_
tgaaaggtcttcgagtaggcc---------------ggccccaa-agg-------------ccggccgaaagaac--------------------ctctctca-cccttgtgtaccttacca-tgttgctttggcgggcc-gaccc-ggtttcgacccgggcggcc-gg-cg-cccccagcc-ctg---ac--cggccagga---cgccc--ggctaagtgcccgccagtatac--aaaac-tccagcgattatttt-gtgtagtcctgata-aatcattcaattgaa-ttaaaactttcaacaacggatctcttggttctggcatcgatgaagaacgcagcgaaatgcgataagtaatgtgaattgcagaattcagtgaatcatcgaatctttgaacgcacattgcgccctctggtattccggagggcatgcctgttcgagcgtcatttcaaccctcaagct-ccgcttggtattgggcgacgtccgct--gccgga-cgcgcctcgaagacctcggcgacggcgtctcag-cctcgagcgtagtag-taaa-------atatctcgctctggag-tgctgggcgac--ggccgccggaca-a-tcgacctt---cggtcta--aa-tatctccaaggttgacctcggatcaggtagggatacccgctaaatttgaaa-gctggcgcctttggcgtccgcgttgtaatttgtagaggatgcttcggcgaggactcctgcctaagtcccctggaacggggcgtcacagagggtgagaatcccgtacgtggcgggcggtccgagccatgtgaagctccttcgacgagtcgagttgtttgggaatgcagctctaaatgggaggtaaatttcttctaaagctaaatattggccagagaccgatagcgcacaagtagagtgatcgaaagatgaaaagcactttggaaagagagttaaaaagtacgtgaaattgttgaaagggaagcgcttgcaaccagactcgctcgcagttgctcagccggcctcttggccggtgtactcttctgcgatcgggccagcatcagttcgggcggccggataaaggcgtcgggaatgtagcacccttcggggtgtgttatagcccggcgcggaatgcggccagcctggactgaggatctcgcttcggcaaggatgctggcgtaatggttgtaagcggcccgtcttgaaacacggaccaaggagtctaacatctatgcgagtgtttgggtgtcaaacccatacgcgtaatgaaagtgaacggaggtgggaacccctcacggggcgcaccatcgaccgatcctgatgtcttcggatggatttgagtaagagcatagctgttgggacccgaaagatggtgaactatgcctgaatagggtgaagccagaggaaactctg----------------------------------------------------------------------------------------------------------------------------------------------------------------------------------------------------------------------------------------------------------------------------------------------------------------------------------------------------------------------------------------------------------------------------------------------------------------------------------------------------------------------------gccccgcgctgtcttccgtaagtc----ccg-ccctgcctcacctgtccgagg---gccgattaggcg-cccgg-aagctc-gttgagtagacattg--ccagct-gacgcgctacagcctccattgtcggtcgtccccgtca-ccatgggtatgttttctcgcagcgtcacgc---------ccgccgccgtcgc---------------------ttctg----gcgctaac-gta---------ccgcagtatcatgattggcatg----------------------------------------------------------------------------------------------------------------------------------------------------------------------------------------------------------------------------------------------------------------------------------------------------------------------------------------------------------------------------------------------------------------------------------------------------------------------------------------------------------------------------------------------------------------------------------------------------------------------------------------------------------------------------------------------------------------------------------------------------------------------------
>Phyllosticta_aloeicola_PC21020__
tgaaagg--atcgagtacgtc---------------ggacctcaaaag-------------ccggcggaaagagc--------------------ccttctca-cccttgtgtaccttacca-tgttgctttggcgggcc-gaccc-ggtttcgacccgggcggcc-gg-cg-cccccagcc-cta---ct--cggccagga---cgccc--ggccaagtgcccgccagtatac--aaaac-tcaagcgattatttt-gtgaagtcctgata-tatcattcaattg-a-ttaaaactttcaacaacggatctcttggttctggcatcgatgaagaacgcagcgaaatgcgataagtaatgtgaattgcagaattcagtgaatcatcgaatctttgaacgcacattgcgccctctggtattccggagggcatgcctgttcgagcgtcatttcaccactcaagct-ctgcttggtattgggcgacgtccgct--gccgga-cgcgcctcgaagacctcggcgacggcgtctcag-cctcgagcgtagtag-c--a-------atatctcgctctggag-tgctggacggc--ggccgccggaca-------------------------------------------------------------------aaatttgaaa-gctggcgtcttcgacgtccgcgttgtaatttgtagaggatgcttcggcaaggactcctgcctaagtcccctggaacggggcgtcacagagggtgagaatcccgtatgtggcgggcggtccaagccatgtgaagctccttcgacgagtcgagttgtttgggaatgcagctctaaatgggaggtaaatttcttctaaagctaaatattggccagagaccgatagcgcacaagtagagtgatcgaaagatgaaaagcactttggaaagagagttaaaaagtacgtgaaattgttgaaagggaagcgcttgcaaccagactcgctcgcagttgctcagccggcctcttggccggtgtactcttctgcgatcgggccagcatcagctcgggcggccggataaaggtgtcgggaatgtagcacccttcggggtgtgttatagcccggcgcggaatgcggccagcctgggctgaggatctcgcttcggcaaggatgctggcgtaatggttgtaagcggcccgtcttgaaacacggaccaaggagtctaacatctatgcgagtgtttgggtgtcaaacccatgcgcgtaatgaaagtgaacggaggtgggaacccttcacggggtgcaccatcgaccgatcctgatgtcttcggatggatttgagtaagagcatagctgttgggacccgaaagatggtgaactatgcctgaatagggtgaagccagaggaaactctg----cagttgt-cttccgt-ttt-ctt--------------tgaatgcag----ggc-----ggtcgctcgccgcgccacc-----gggtgccgcgtcgcct----ga---ggggca-ttttttgggtggtgggg--tcgggcgctgtgctaagctgctttggcgcg---ttcgcc-aaca-tgg-cccaaagcagcc----------------------------------ctccg----c-a-cca--------------cttcacttgcgttgcac---------------------------aaca-t--gttgctaacg----ccctcccaggaagccgccgagctcgg----------------------------------------------------------------------------------------------------------------------------------------------------------gccccgcgctgttttccgtaagtc----ccg-ccctgcctcagctgtccgagg---gccgatcaggcg-cccgg-aaggtc-gatgaagtgaaatttg-cctgct-gacgccatgtagcctccattgtcggtcgtccccgtca-ccatgggtatgttttcccgcagcgtcaggc---------ccgccgccgtcgc---------------------ttctg----gcgctaac-gcg---------ccgcagtatcatgattggtatg---------------------------------------------------------------------------------------------------------------------cggtcagttcaagggccaggtcaaggtcgagggcagcgaccttgtcgtcaacggcaagaaggtccgcttctaccaggagcgtgaccccgccagcattccctgggctgagaccggtgcctactacatcgtcgagtccactggtgtcttcaccaccaccgagaaggcctctgctcacttgaagggcggtgccaagaaggttgtcatctctgctccttcggctgacgcccccatgttcgtcatgggtgtcaacaacgagacctacaagtccgacatcaacgtcctctccaacgcttcttgcaccaccaactaccttgct-cccctcgccaaggtcatccatgac-aagtacactatcattgagggtc-tcatgaccactgtccactcctacactgccacccag-aagaccgttgacgg-tccctccgcc-aaggactggcgtggtggccgcactgctgctaccaacatcattcccagcagcaccggtgccgccaaggctgtcggcaaggtgattcctgagctcaacggcaag-ctcaccggcatgg-ctttccgtgtccccacctccaacgtctccgttgtcgacctgactgctcgcattgagaagggcgccagctacgaggagatcaagcaga
>Phyllosticta_aloeicola_CPC21021_
tgaaagg--atcgagtacgtc---------------ggacctcaaaag-------------ccggcggaaagagc--------------------ccttctca-cccttgtgtaccttacca-tgttgctttggcgggcc-gaccc-ggtttcgacccgggcggcc-gg-cg-cccccagcc-cta---ct--cggccagga---cgccc--ggccaagtgcccgccagtatac--aaaac-tcaagcgattatttt-gtgaagtcctgata-tatcattcaattg-a-ttaaaactttcaacaacggatctcttggttctggcatcgatgaagaacgcagcgaaatgcgataagtaatgtgaattgcagaattcagtgaatcatcgaatctttgaacgcacattgcgccctctggtattccggagggcatgcctgttcgagcgtcatttcaccactcaagct-ctgcttggtattgggcgacgtccgct--gccgga-cgcgcctcgaagacctcggcgacggcgtctcag-cctcgagcgtagtag-c--a-------atatctcgctctggag-tgctggacggc--ggccgccggaca-------------------------------------------------------------------aaatttgaaa-gctggcgtcttcgacgtccgcgttgtaatttgtagaggatgcttcggcaaggactcctgcctaagtcccctggaacggggcgtcacagagggtgagaatcccgtatgtggcgggcggtccaagccatgtgaagctccttcgacgagtcgagttgtttgggaatgcagctctaaatgggaggtaaatttcttctaaagctaaatattggccagagaccgatagcgcacaagtagagtgatcgaaagatgaaaagcactttggaaagagagttaaaaagtacgtgaaattgttgaaagggaagcgcttgcaaccagactcgctcgcagttgctcagccggcctcttggccggtgtactcttctgcgatcgggccagcatcagctcgggcggccggataaaggtgtcgggaatgtagcacccttcggggtgtgttatagcccggcgcggaatgcggccagcctgggctgaggatctcgcttcggcaaggatgctggcgtaatggttgtaagcggcccgtcttgaaacacggaccaaggagtctaacatctatgcgagtgtttgggtgtcaaacccatgcgcgtaatgaaagtgaacggaggtgggaacccttcacggggtgcaccatcgaccgatcctgatgtcttcggatggatttgagtaagagcatagctgttgggacccgaaagatggtgaactatgcctgaatagggtgaagccagaggaaactctg----cagttgt-cttccgt-ttt-ctt--------------tgaatgcag----ggc-----ggtcgctcgccgcgccacc-----gggtgccgcgtcgcct----ga---ggggca-ttttttgggtggtgggg--tcgggcgctgtgctaagctgctttggcgcg---ttcgcc-aaca-tgg-cccaaagcagcc----------------------------------ctccg----c-a-cca--------------cttcacttgcgttgcac---------------------------aaca-t--gttgctaacg----ccctcccaggaagccgccgagctcgg----------------------------------------------------------------------------------------------------------------------------------------------------------gccccgcgctgttttccgtaagtc----ccg-ccctgcctcagctgtccgagg---gccgatcaggcg-cccgg-aaggtc-gatgaagtgaaatttg-cctgct-gacgccatgtagcctccattgtcggtcgtccccgtca-ccatgggtatgttttcccgcagcgtcaggc---------ccgccgccgtcgc---------------------ttctg----gcgctaac-gcg---------ccgcagtatcatgattggtatg---------------------------------------------------------------------------------------------------------------------cggtcagttcaagggccaggtcaaggtcgagggcagcgaccttgtcgtcaacggcaagaaggtccgcttctaccaggagcgtgaccccgccagcattccctgggctgagaccggtgcctactacatcgtcgagtccactggtgtcttcaccaccaccgagaaggcctctgctcacttgaagggcggtgccaagaaggttgtcatctctgctccttcggctgacgcccccatgttcgtcatgggtgtcaacaacgagacctacaagtccgacatcaacgtcctctccaacgcttcttgcaccaccaactgccttgct-cccctcgccaaggtcatccatgac-aagtacactatcattgagggtc-tcatgaccactgtccactcctacactgccacccag-aagaccgttgacgg-tccctccgcc-aaggactggcgtggtggccgcactgctgctaccaacatcattcccagcagcaccggtgccgccaaggctgtcggcaaggtgattcctgagctcaacggcaag-ctcaccggcatgg-ctttccgtgtccccacctccaacgtctccgttgtcgacctgactgctcgcattgagaagggcgccagctacgaggagatcaagcaga
>Phyllosticta_ardisiicola_NBRC_102261
tgaaaggtcttcgagta-------------------ggctgcaa-------------------ggccgaaagaac--------------------ctctccca-cccttgtgtaccttacca-tgttgctttggcgggcc-gaccc-ggtttcggcccgggcggcc-gg-cg-cccccagcc-cca---ac-agggccagga---cgctc--ggctaagtgcccgccagtatac--aaaac-tcaagcgattatttt-gtgaagtcctgata-tatcattcaattg-a-tcaaaactttcaacaacggatctcttggttctggcatcgatgaagaacgcagcgaaatgcgataagtaatgtgaattgcagaattcagtgaatcatcgaatctttgaacgcacattgcgccctctggtattccggagggcatgcctgttcgagcgtcatttcaaccctcaagct-ctgcttggtgttgggcgacgtccgct--gccgga-cgcgcctcgaagacctcggcgacggcgtcttag-cctcgagcgtagtag-t--a-------atatctcgctttggag-cgctggacgac--ggccgccggaca-a-tcgacctt---tggtcta--t--t-tttccaaggttgacctcggatcaggtagggatacccgct------------------------------------------------------------------------------------------------------------------------------------------------------------------------------------------------------------------------------------------------------------------------------------------------------------------------------------------------------------------------------------------------------------------------------------------------------------------------------------------------------------------------------------------------------------------------------------------------------------------------------------------------------------------------------------------------------------------------------------------------------------------------------------------------------------------------------------------------------------------------------------------------------------------------------------------------------------------------------------------------------------------------------------------------------------------------------------------------------------------------------------------------------------------------------------------------------------------------------------------------------------------------------------------------gccccgcgctgttttccgtaagtc----ccg-ccctacctcagctgtccgagg---gccgattaggcg-cccgc-gagctc--atgagttgagattcg-ccctct-gacgctctgtagcctccattgtcggtcgtccccgtca-ccatgggtatgttttctcgcagcgtcagcc---------ccgccgccgtcgc---------------------ttctg----gcgctaac-gca---------cctcagtattatgattggtatg----------------------------------------------------------------------------------------------------------------------------------------------------------------------------------------------------------------------------------------------------------------------------------------------------------------------------------------------------------------------------------------------------------------------------------------------------------------------------------------------------------------------------------------------------------------------------------------------------------------------------------------------------------------------------------------------------------------------------------------------------------------------------
>Phyllosticta_beaumarisii_CBS_535_87_
-gaaaggccttcgattaggcc-------------ggcccctcgg----------------gccggccgaaagaa--------------------cctctcgca-cccttgcgtacctcaccg-tgttgctttggcgggcc-gaccc-ggtttcgacccgggcggcc-gg-cg-cccccagcc-ctca-----gcggccagga---cgcct--ggccaagtgcctgccagtacac--aaaac-tccagcgattatccc-gtgcagtcctgaaa-catcattaaattgaa-tcaaaactttcaacaacggatctcttggttctggcatcgatgaagaacgcagcgaaatgcgataagtaatgtgaattgcagaattcagtgaatcatcgaatctttgaacgcacattgcgccctctggtattccggagggcatgcctgtccgagcgtcatttcaaccctcaagct-ctgcttggtattgggcgacgtccgct--gccgga-cgcgcctcgaagacctcggcgacggcgccacag-cctcgagcgtagtag-tgaa-------atatctcgctctggagccgctgggcgac--ggccgccggaca-a-tcgacctt---cggtctg-aa---ttttccaagg------------------------------aaatttgaaa-gctggcaccctcggtgcccgcgttgtaatttgtagaggatgcttcggcgaggacccctgcctaagtcccctggaacggggcgtcacagagggtgagaatcccgtatgtggcgggcggtccgagccatgtgaagctccttcgacgagtcgagttgtttgggaatgcagctctaaatgggaggtaaatttcttctaaagctaaatattggccagagaccgatagcgcacaagtagagtgatcgaaagatgaaaagcactttggaaagagagttaaaaagtacgtgaaattgttgaaagggaagcgcttgcaaccagactcgctcgcagttgctcagccggcctcttggccggtgtactcttctgcgatcgggccagcatcagttcgggcggctggataaaggtgtcgggaacgtagcacccttcggggtgtgttatagcccggcgcggaatgcggccagcctggactgaggaactcgcttcggcaaggatgctggcgtaatggttgtaagcggcccgtcttgaaacacggaccaaggagtctaacatctatgcgagtgtttgggtgtcaaacccatgcgcgtaatgaaagtgaacggaggtgggaacccctcgcggggtgcaccatcgaccgatcctgatgtcttcggatggatttgagtaagagcatagctgttgggacccgaaagatggtgaactatgcctgaatagggtgaagccagaggaaactctgaggtcagtcgc-ctctcat-tct-ctt--------------ggagcgcag----ggt----cgtttgctcgccgcgccacc-----tggtgccgcctcgcct----ga---ggtgca-ttttttgggtggtgggg--tcgggcgctgcgctaagctgctttggcgcg---ttcggc-aacg-tcg-cccaaagcggcc----------------------------------ctgcg----c-a-tca--------------cctcaccttggccgtac---------------------------acat-t--tttgctaacg----ccctcccaggaagccgctgagctcgccaagggttccttcaagtacgcctgggtcct----------------------------------------------------------------------------------------------------------------------------accccgcgccgttttccgtaagtc----ttg-acctgcctcagccatccgagg---gccgactaggcg-cccgg-aagctc-cacgaatagagctttg-ccagct-gacgcgctatagcatccattgtcggtcgtccccgtca-ccatgggtatgtcttctcgcagcgtcaggc---------ccgccgctgtcgc---------------------ttctg----gcgctaac-gta---------ccgcagcatcatgattggcatg---------------------------------------------------------------------------------------------------------------------cggtcagttcaagggcgagatcaaggttgaggacagcgatcttgtcgtcaacggcaagaaggtccgcttctaccaggagcgtgaccccgccagcattccctgggctgagactggtgcctactacatcgtcgagtccactggtgttttcaccaccaccgagaaggcttcggctcacttgaagggtggtgccaagaaggttgtcatctctgctccttctgctgacgcccccatgttcgtcatgggcgtcaacaacgagacctacaagtccgacatcaatgttctctccaacgcttcctgcaccaccaactgccttgct-cccctcgccaaggtcattcacgac-aagtacaccatcattgaggctc-tcatgactactgtccactcctacactgccacccag-aagaccgttgacgg-cccctccgct-aaggactggcgtggtggacgcactgctgctgccaacatcatccccagcagcaccggggctgccaaggctgtcggaaaggtcattcccgaccttaacggcaag-ctcaccggcatgg-ctttccgtgtccctactgccaacgtctccgtcgtcgacctgactgctcgcattgagaagggcgccagctacgaggagatcaagcaga
>Phyllosticta_brazilianiae_LGMF330
--aaaggacctctagtaccgg------------ggcccccgtaaaaagg--------------gaccgcgggaa----------------cgggactccgacaccccatgtgtaccttacca-tgttgctttggcgggcc-gaccc-ggtttcgacccgggcggcc-gg-cg-cccccagccc-----agactgggccagga---cgccc--ggctaagcgcccgccagtatac--aaaacttccagcgatta-ttgggtgcagtcctgatgaatttattcaatga-a-ttaaaactttcaacaacggatctcttggttctggcatcgatgaagaacgcagcgaaatgcgataagtaatgtgaattgcagaattcagtgaatcatcgaatctttgaacgcacattgcgccctctggtattccggagggcatgcctgttcgagcgtcattaaaac-ctcaagct-ctgcttggtattgggcgacgtccgct--gccgga-cgcgcctcgaagacctcggcgatggcgcctcag-cctcgagcgtagtag-ta---------acatctcgctttggag-gactgggtgct--ggccgccggaca-a-ccgacctt---cggtcta----------------------------------------------aaatttgaaa-gctggcgccttcggcgtccgcgttgtaatttgtagaggatgcttcggcgagggctcctgtctaagtcccctggaacggggcgtcacagagggtgagaatcccgtacgtggcgggcagtccaagccatgtgaagctccttcgacgagtcgagttgtttgggaatgcagctctaaatgggaggtaaatttcttctaaagctaaatactggccagagaccgatagcgcacaagtagagtgatcgaaagatgaaaagcactttggaaagagagttaaaaagtacgtgaaattgttgaaagggaagcgcttgcaaccagactcgctcgcagttgctcagccggcctcttggccggcgtactcttctgcgatcgggccagcatcagttcgggcggccggataaaggtgtcgggaatgtagcacccttcggggtgtgttatagctcggcgcggaatgcggccagcctggactgaggatctcgcttcggcaaggatgctggcgtaatggttgtaagcggcccgtcttgaaacacggaccaaggagtctaacatctatgcgagtgtttgggtgtcaaacccatgcgcgtaatgaaagtgaacggaggtgggaacccctcgcggggcgcaccatcgaccgatcctgatgtcttcggatggatttgagtaagagcatagctgttgggacccgaaagatggtgaactatgcctgaatagggtgaagccagaggaaactctg----cagttgc-ttcacac-ttt-ctt--------------tgagcgcag----ggc----ggctcactcgccgcgccacc-----tttggccgtctcgctc----gt---ggggca-tctct----tggtgggg--tcgggc--tgcgctaagctgcttttgcgcg---ttcggc-aaca-ttg-cctaaagcggcc-gtgtt-----------gcgcccgac-ggtcgtcctgcg----c-actca--------------cctca-tt--------c-------------ggtcgcacaaa-----ct-t--tttgctaacg----ccctcgcaggaagccgccgagctcgg----------------------------------------------------------------------------------------------------------------------------------------------------------gccccgcgccgttttccgtaagtg----ccg-ccctgcctcagctgtccgagg---gccgatcaggcg-cctgg-aagctc-gatgagttgagattca-ccagct-gacgctttgcagcctccattgtcggtcgtccccgtca-ccatgggtatgttttctcgcagcgtcaggc---------ccgccgccgttgc---------------------ttctg----gcgctaac-aca---------ccccagtatcatgattggcatg---------------------------------------------------------------------------------------------------------------------cggtcagttcaagggcgagatcaaggtcgagggcagcgacctcgtcatcaacggcaagaaggtccgcttctaccaggaacgtgaccccgccagcattccctggggtgagaccggcgcctactacatcgtcgagtccactggtgttttcaccaccaccgagaaggcctctgctcacttgaagggcggagcaaagaaagttgtcatctctgctccttctgctgacgcccccatgttcgtcatgggtgtcaacaacgagagctacaagtccgacatcaacgtcctctccaacgcatcctgcaccaccaactgccttgct-cccctcgccaaggtcatccacgac-aagtacaccatcatcgagggtc-tcatgaccactgttcactcctacactgccacccag-aagaccgtcgatgg-tccctccgcc-aaggactggcgtggaggccgcactgctgctgccaacatcatccccagtagcaccggtgccgccaaggctgtcggcaaggtcatccccgacctcaacggcaag-ctcaccggcatgg-ctttccgtgtccctacggccaacgtctccgttgtcgatctcactgctcgtattgagaagggcgccagctacgaggaaatcaagcaga
>Phyllosticta_brazilianiae_LGMF334_
--aaaggacctctagtaccgg------------ggcccccgtaaaaagg--------------gaccgcgggaa----------------cgggactccgacaccccatgtgtaccttacca-tgttgctttggcgggcc-gaccc-ggtttcgacccgggcggcc-gg-cg-cccccagccc-----agactgggccagga---cgccc--ggctaagcgcccgccagtatac--aaaacttccagcgatta-ttgggtgcagtcctgatgaatttattcaatga-a-ttaaaactttcaacaacggatctcttggttctggcatcgatgaagaacgcagcgaaatgcgataagtaatgtgaattgcagaattcagtgaatcatcgaatctttgaacgcacattgcgccctctggtattccggagggcatgcctgttcgagcgtcattaaaac-ctcaagct-ctgcttggtattgggcgacgtccgct--gccgga-cgcgcctcgaagacctcggcgatggcgcctcag-cctcgagcgtagtag-ta---------acatctcgctttggag-gactgggtgct--ggccgccggaca-a-ccgacctt---cggtcta----------------------------------------------aaatttgaaa-gctggcgccttcggcgtccgcgttgtaatttgtagaggatgcttcggcgagggctcctgtctaagtcccctggaacggggcgtcacagagggtgagaatcccgtacgtggcgggcagtccaagccatgtgaagctccttcgacgagtcgagttgtttgggaatgcagctctaaatgggaggtaaatttcttctaaagctaaatactggccagagaccgatagcgcacaagtagagtgatcgaaagatgaaaagcactttggaaagagagttaaaaagtacgtgaaattgttgaaagggaagcgcttgcaaccagactcgctcgcagttgctcagccggcctcttggccggcgtactcttctgcgatcgggccagcatcagttcgggcggccggataaaggtgtcgggaatgtagcacccttcggggtgtgttatagctcggcgcggaatgcggccagcctggactgaggatctcgcttcggcaaggatgctggcgtaatggttgtaagcggcccgtcttgaaacacggaccaaggagtctaacatctatgcgagtgtttgggtgtcaaacccatgcgcgtaatgaaagtgaacggaggtgggaacccctcgcggggcgcaccatcgaccgatcctgatgtcttcggatggatttgagtaagagcatagctgttgggacccgaaagatggtgaactatgcctgaatagggtgaagccagaggaaactctg----cagttgc-ttcacac-ttt-ctt--------------tgagcgcag----ggc----ggctcactcgccgcgccacc-----tttggccgtctcgctc----gt---ggggca-tctct----tggtgggg--tcgggc--tgcgctaagctgcttttgcgcg---ttcggc-aaca-ttg-cctaaagcggcc-gtgtt-----------gcgcccgac-ggtcgtcctgcg----c-actca--------------cctca-tt--------c-------------ggtcgcacaaa-----ct-t--tttgctaacg----ccctcgcaggaagccgccgagctcgg----------------------------------------------------------------------------------------------------------------------------------------------------------gccccgcgccgttttccgtaagtg----ccg-ccctgcctcagctgtccgagg---gccgatcaggcg-cctgg-aagctc-gatgagttgagattca-ccagct-gacgctttgcagcctccattgtcggtcgtccccgtca-ccatgggtatgttttctcgcagcgtcaggc---------ccgccgccgttgc---------------------ttctg----gcgctaac-aca---------ccccagtatcatgattggcatg------------------------------------------------------------------------------------------------------------------------------------------caaggtcgagggcagcgacctcgtcatcaacggcaagaaggtccgcttctaccaggaacgtgaccccgccagcattccctggggtgagaccggcgcctactacatcgtcgagtccactggtgttttcaccaccaccgagaaggcctctgctcacttgaagggcggagcaaagaaagttgtcatctctgctccttctgctgacgcccccatgttcgtcatgggtgtcaacaacgagagctacaagtccgacatcaacgtcctctccaacgcatcctgcaccaccaactgccttgct-cccctcgccaaggtcatccacgac-aagtacaccatcatcgagggtc-tcatgaccactgttcactcctacactgccacccag-aagaccgtcgatgg-tccctccgcc-aaggactggcgtggaggccgcactgctgctgccaacatcatccccagtagcaccggtgccgccaaggctgtcggcaaggtcatccccgacctcaacggcaag-ctcaccggcatgg-ctttccgtgtccctacggccaacgtctccgttgtcgatctcactgctcgtattgagaagggcgccagctacgaggaaatcaagcaga
>Phyllosticta_elongata_CBS_126_22__
tgaaaggttccagagtaggc-----------------gctacaa-------------------cgccgaaatga---------------------ccttctca-cccttgtgtact-cacta-tgttgctttggcgggtc-gacct-ggttccgacccaggcggcc-gg-cg-cccccagcc-tta---ac--tggccagga---cgccc--ggctaagtgcccgccagtatac--aaaac-tcaagaattcatttt-gtgaagtcctgata-tatcatttaattg-a-ttaaaactttcaacaacggatctcttggttctggcatcgatgaagaacgcagcgaaatgcgataagtaatgtgaattgcagaattcagtgaatcatcgaatctttgaacgcacattgcgccctctggtattccggagggcatgcctgttcgagcgtcatttcaaccctcaagct-ctgcttggtattgggcaacgtccgct--gccgga-cgtgccttgaagacctcggcgacggcgtcctag-cctcgagcgtagtag-taaa-------atatctcgctttggag-tgctgggcgac--ggccgccggaca-a-tcgacctt---cggtcta-----tttttccaaggttgacctcggatcaggtagggatacccgctaaatttgaaa-gctggcgtcttcgacgtccgcgttgtaatttgtagaggatgcttcggcgaagactcctgcctaagtcccctggaacggggcgtcatagagggtgagaatcccgtatgtggcgggcagtctaagccatgtgaagctccttcgacgagtcgagttgtttgggaatgcagctctaaatgggaggtaaatttcttctaaagctaaatattggccagagaccgatagcgcacaagtagagtgatcgaaagatgaaaagcactttggaaagagagttaaaaagtacgtgaaattgttgaaagggaagcgcttgcaaccagactcgctcgtagttgctcagccggcctcttggccggtgtactcttctacgatcgggccagcatcagttcgggcggcaggataaaggtgtcgggaatgtagcacccttcggggtgtgttatagcccggcgcggaatgctgccagcctggactgaggatctcgcttcggcaaggatgctggcgtaatggttgtaagcggcccgtcttgaaacacggaccaaggagtctaacatctatgcgagtgtttgggtgtcaaacccatgcgcgtaatgaaagtgaacggaggtgggaacccctcacggggtgcaccatcgaccgatcctgatgtcttcggatggatttgagtaagagcatagctgttgggacccgaaagatggtgaactatgcctgaatagggtgaagccagaggaaactctgaggtcagtcgc-ctcacat-ttt-ctt--------------tgagcgcag----ggc----ggatcgctcgtcgcgccacc-----tggtgccgcctcgcct----ga---ggggca-ttttttgggtggtgggg--tcgggcgctacgctaagctgctttggcgcc---ttcgcc-aaca-tgg-cccaaagcagcc----------------------------------ctgcg----c-g-tca--------------cttcacttgcgtcgcac---------------------------aaca-t--tttgctaacg----ccctcccaggaagccgccgagctcggtaagggtcccttcaagta----------------------------------------------------------------------------------------------------------------------------------------gccccgcgctgttttccgtaagtc----ccg-ccctgcctcagctgtccgagg---gccgattaggcg-cccgg-aagctc-gatgagttgagatttg-ccaact-gacgcgctacagcctccattgtcggtcgtccccgtca-ccatgggtatgttttctcgcagcgtcaggc---------ccgccgccgtcgc---------------------ttctg----gcgctaac-gcc---------ccgcagtatcatgattggcatg---------------------------------------------------------------------------------------------------------------------cggtcagttcaagggcgagatcaaggtcgagggcagcgacctcgtcatcaacggcaagaaggtccgcttctaccaggagcgtgaccccgccagcatcccctgggctgagaccggtgcctactacatcgtcgagtccactggtgttttcaccaccaccgagaaggcctctgctcacttgaagggcggtgccaagaaggttgtcatctctgctccttcggctgacgcccccatgttcgtcatgggcgtcaacaacgagacctacaagtccgacatcaacgtcctctccaacgcttcttgcaccaccaactgccttgct-cccctcgccaaggtcatccacgac-aagtacaccatcgttgagggtc-tcatgaccactgtccactcctacactgccacccag-aagaccgttgacgg-tccctccgcc-aaggactggcgtggtggccgcactgctgctgccaacatcatccccagcagcaccggtgccgctaaggctgtcggcaaggtcattcccgacctcaacggcaag-ctcaccggcatgg-ctttccgtgtccccactgccaacgtctccgttgtcgacctgactgcccgcattgagaagggtgccagctacgaggagatcaagcaga
>Phyllosticta_capitalensisstrain_CBS_128856_
tgaaaggttccagagtaggc-----------------gctacaa-------------------cgccgaaatga---------------------ccttctca-cccttgtgtact-cacta-tgttgctttggcgggtc-gacct-ggttccgacccaggcggcc-gg-cg-cccccagcc-tta---ac--tggccagga---cgccc--ggctaagtgcccgccagtatac--aaaac-tcaagaattcatttt-gtgaagtcctgata-tatcatttaattg-a-ttaaaactttcaacaacggatctcttggttctggcatcgatgaagaacgcagcgaaatgcgataagtaatgtgaattgcagaattcagtgaatcatcgaatctttgaacgcacattgcgccctctggtattccggagggcatgcctgttcgagcgtcatttcaaccctcaagct-ctgcttggtattgggcaacgtccgct--gccgga-cgtgccttgaagacctcggcgacggcgtcctag-cctcgagcgtagtag-taaa-------atatctcgctttggag-tgctgggcgac--ggccgccggaca-a-tcgacctt---cggtcta----------------------------------------------aaatttgaaa-gctggcgtcttcgacgtccgcgttgtaatttgtagaggatgcttcggcgaagactcctgcctaagtcccctggaacggggcgtcatagagggtgagaatcccgtatgtggcgggcagtctaagccatgtgaagctccttcgacgagtcgagttgtttgggaatgcagctctaaatgggaggtaaatttcttctaaagctaaatattggccagagaccgatagcgcacaagtagagtgatcgaaagatgaaaagcactttggaaagagagttaaaaagtacgtgaaattgttgaaagggaagcgcttgcaaccagactcgctcgtagttgctcagccggcctcttggccggtgtactcttctacgatcgggccagcatcagttcgggcggcaggataaaggtgtcgggaatgtagcacccttcggggtgtgttatagcccggcgcggaatgctgccagcctggactgaggatctcgcttcggcaaggatgctggcgtaatggttgtaagcggcccgtcttgaaacacggaccaaggagtctaacatctatgcgagtgtttgggtgtcaaacccatgcgcgtaatgaaagtgaacggaggtgggaacccctcacggggtgcaccatcgaccgatcctgatgtcttcggatggatttgagtaagagcatagctgttgggacccgaaagatggtgaactatgcctgaatagggtgaagccagaggaaactctg----cagtcgc-ctcacat-ttt-ctt--------------tgagcgcag----ggc----ggatcgctcgtcgcgccacc-----tggtgccgcctcgcct----ga---ggggca-ttttttgggtggtgggg--tcgggcgctacgctaagctgctttggcgcc---ttcgcc-aaca-tgg-cccaaagcagcc----------------------------------ctgcg----c-g-tca--------------cttcatttgcgtcgcac---------------------------aaca-t--tttgctaacg----ccctcccaggaagccgccga----------------------------------------------------------------------------------------------------------------------------------------------------------------gccccgcgctgttttccgtaagtc----ccg-ccctgcctcagctgtccgagg---gccgattaggcg-cccgg-aagctc-gatgagttgagatttg-ccaact-gacgcgctacagcctccattgtcggtcgtccccgtca-ccatgggtatgttttctcgcagcgtcaggc---------ccgccgccgtcgc---------------------ttctg----gcgctaac-gcc---------ccgcagtatcatgattggcatg---------------------------------------------------------------------------------------------------------------------cggtcagttcaagggcgagatcaaggtcgagggcagcgacctcgtcatcaacggcaagaaggtccgcttctaccaggagcgtgaccccgccagcatcccctgggctgagaccggtgcctactacatcgtcgagtccactggtgttttcaccaccaccgagaaggcctctgctcacttgaagggcggtgccaagaaggttgtcatctctgctccttcggctgacgcccccatgttcgtcatgggcgtcaacaacgagacctacaagtctgacatcaacgtcctctccaacgcttcttgcaccaccaactgccttgct-ccccttgccaaggtcatccacgac-aagtacaccatcgttgagggtc-tcatgaccactgtccactcctacactgccacccag-aagaccgttgacgg-tccctccgct-aaggactggcgtggtggccgcactgctgctgccaacatcatccccagcagcactggtgccgctaaggctgtcggcaaggtcattcccgacctcaacggcaag-ctcaccggcatgg-ctttccgtgtccccactgccaacgtctccgttgtcgacctgactgcccgcattgagaagggtgccagctacgaggagatcaagcaga
>Phyllosticta_carochlae_CGMCC_3_17317_
tgaaaggtcttcgagta-------------------ggctgcaa-------------------ggcccaaagaacc------------------tctctctca-cccttgtgtaccttacca-tgttgctttggcgggcc-gaccc-ggtttcgacccgggcggcc-gg-cg-cccccagcc-ctg---ac--gggcgaggg---cgcca--ggctaagtgcccgccagtatac--aaaac-tcaagcgattatttt-gtgaagtcctgata-tatcattcaattg-a-ttaaaactttcaacaacggatctcttggttctggcatcgatgaagaacgcagcgaaatgcgataagtaatgtgaattgcagaattcagtgaatcatcgaatctttgaacgcacattgcgccctctggtattccggagggcatgcctgttcgagcgtcatttcaaccctcaagct-ctgcttggtattgggcgacgtccgct--gccgga-cgcgcctcgaagacctcggcgacggcgtctcag-tctcgagcgtagtag-t--a-------acatctcgctttggag-cgctgggcgac--ggccgccggaca-a-tcgacctt---cggtcta--t--tatttccaaggttgacctcggatcaggtagggatacccgct------------------------------------------------------------------------------------------------------------------------------------------------------------------------------------------------------------------------------------------------------------------------------------------------------------------------------------------------------------------------------------------------------------------------------------------------------------------------------------------------------------------------------------------------------------------------------------------------------------------------------------------------------------------------------------------------------------------------------------------------------------------------cagtcgc-ctcacat-ttt-ctt--------------tgagcgcag----ggc----ggatcgctcgtcgcgccacc-----tggtgccgcctcgcct----ga---ggggca-ttttttgggtggtgggg--tcgggcgctacgctaagctgctttggcgcc---ttcgcc-aaca-tgg-cccaaagcagcc----------------------------------ctgcg----c-g-tca--------------cttcatttgcgtcgcac---------------------------aaca-t--tttgctaacg----ccctcccaggaagccgccgagctcgg----------------------------------------------------------------------------------------------------------------------------------------------------------gccccgcgctgttttccgtaagtc----ccg-ccctgcctcagcagtccgagg---gccgattaggcg-cccgg-aagctc-gatgagttgagatttg-ccaact-gacgcgctacagcctccattgtcggtcgtccccgtca-ccatgggtatgttttctcgcagcgtcaggc---------ccgccgccgtcgc---------------------ttctg----gcgctaac-gcc---------ccgcactatcatgattggcatg---------------------------------------------------------------------------------------------------------------------cggtcagttcaagggcgagatcaaggtcgagggcagcgacctcgtcatcaacggcaagaaggtccgcttctaccaggagcgtgaccccgccagcatcccctgggctgagaccggtgcctactacatcgtcgagtccactggtgttttcaccaccaccgagaaggcctctgctcacttgaagggcggtgccaagaaggttgtcatctctgctccttcggctgacgcccccatgttcgtcatgggcgtcaacaacgagacctacaagtctgacatcaacgtcctctccaacgcttcttgcaccaccaactgccttgct-ccccttgccaaggtcatccacgac-aagtacaccatcgttgagggtc-tcatgaccactgtccactcctacactgccacccag-aagaccgttgacgg-tccctccgct-aaggactggcgtggtggccgcactgctgctgccaacatcatccccagcagcactggtgccgctaaggctgtcggcaaggtcattcccgacctcaacggcaag-ctcaccggcatgg-ctttccgtgtccccactgccaacgtctccgttgtcgacctgactgcccgcattgagaagggtgccagctacgaggagatcaagcaga
>Phyllosticta_cavendishii_BRIP_57384_
----------------------------------------------------------------------------------------------------------------------------------------ggcc-gaccc-ggtttcgacccgggcggcc-gg-cg-gccccagccttatc------cggccagga---cgtcc--ggccaagcgcccgccagtctac--aagac-tcaagc-atcattcc-gtgaagtcctgacg-caccattcaattg-a-ctaaaactttcaacaacggatctctcggttccggcatcgatgaagaacgcagcgaaatgcgataagtaatgtgaattgcagaattcagtgaatcatcgaatctttgaacgcacattgcgccctctggtattccggggggcatgcctgttcgagcgtcatttcacccctcaagctactgcttggtgttgggcgacgtccgct--gccgga-cgcgcctcgaagacctcggcgacggcgtctcgg-cctcgagcgtagtag-taaa-------acatctcgctctggag-cgccggacggc--ggccgccg-----------------------------------------------------------------------aaatttgaaa-gctggcgtctccgacgtccgcgttgtaatttgtagaggacgcttcggcgaagactcctgcctaagtcccctggaacggggcgtcacagagggtgagaatcccgtacgtggcgggcggtccgagccgtgtgaagctccttcgacgagtcgagttgtttgggaatgcagctctaaatgggaggtaaatttcttctaaagctaaatattggccggagaccgatagcgcacaagtagagtgatcgaaagatgaaaagcactttggaaagagagttaaaaagtacgtgaaattgttgaaagggaagcgcttgcaaccagactcgcccgcagttgctcggccggcctcttggccggcgcactcttctgcggtcgggccagcatcggttcgggcggccggacaaaggtgtcgggaacgtagcacccttcggggtgtgttatagcccgtcgcggaatgcggccagcctggaccgaggatctcgctccggcaaggatgctggcgtaatggttgtaagcggcccgtcttgaaacacggaccaaggagtctaacatctatgcgagtgcttgggtgtcaaacccgtgcgcgtaatgaaagtgaacggaggtgggaacccttcgcggggcgcaccatcgaccgatcctgatgtcttcggatggatttgagtaagagcatagctgttgggacccgaaagatggtgaactatgcctgaatagggtgaagccagaggaaactctg---tcagtcgt-ctcacat-ttt-ctc--------------taagcgcag----ggc----gggtcgcccgtcgcgccacc-----tggtgccg-ctcgcct----gc---ggggca-ttttttgggtggtgggg--ttaggcgctgcgctaagctgctttggcgca---ttcgcc-aaca-tgg-cccgaagcagct----------------------------------ctgcg----c-g-tca--------------cttcacctgcgtcacac---------------------------aaca-t--tttgctaact----ccctcccaggaagccgccgagctc------------------------------------------------------------------------------------------------------------------------------------------------------------gccccgtgctgtttttcgtaagtg----ccg-cccttcctcagctgtccgagg---gccgattaggcg-cccgg-aaggcc-gttgagttgagattca-tccact-gacgcgctccagcttccattgtcggtcgtccccgtca-tcatgggtatgttttctctcagcgtcaggc---------ccgccgtcgc------------------------ttctg----gcgctaac-aca---------ccgcagtattatgattggc---acctacgctgtacgtatacc-----caaacat------gacccca-gaaatatcatggcc-attggctgaca-------ctttcaggcctacatgctc-aagtatgact-cgacccacggccagttcaagggcgagatcaaggtcgagggcagcgacctcgtcatcaacggcaagaaggtccgcttctaccaggagcgtgaccccgccagcatcccctgggctgagaccggtgcctactacatcgtcgagtccactggtgttttcaccaccaccgagaaggcctctgctcacttgaagggcggtgccaagaaggtcgtcatttctgctccttcggctgacgcccccatgttcgtcatgggcgtcaacaacgagacctacaagtccgacatcaaggtcctctccaacgcttcttgcaccaccaactgccttgct-cccctcgccaaggtgatccacgac-aagtataccatcgtcgagggtc-tcatgaccactgtccactcctacactgccacccag-aagaccgttgacgg-tccctccgct-aaggactggcgtggtggccgtactgctgctgccaacataattcccagcagcactggtgccgccaaggccgtcggcaaggtcattcccgacctcaatggcaag-ctcactggcatgg-ctttccgtgtccccactgcgaacgtctccgttgtcgacctgactgcccgcattgagaagggcgccagctacgaggagatcaagcaga
>Phyllosticta_cavendishii_BRIP_57383_
----------------------------------------------------------------------------------------------------------------------------------------ggcc-gaccc-ggtttcgacccgggcggcc-gg-cg-gccccagccttatc------cggccagga---cgtcc--ggccaagcgcccgccagtctac--aagac-tcaagc-atcattcc-gtgaagtcctgacg-caccattcaattg-a-ctaaaactttcaacaacggatctctcggttccggcatcgatgaagaacgcagcgaaatgcgataagtaatgtgaattgcagaattcagtgaatcatcgaatctttgaacgcacattgcgccctctggtattccggggggcatgcctgttcgagcgtcatttcacccctcaagctactgcttggtgttgggcgacgtccgct--gccgga-cgcgcctcgaagacctcggcgacggcgtctcgg-cctcgagcgtagtag-taaa-------acatctcgctctggag-cgccggacggc--ggccgccg-----------------------------------------------------------------------aaatttgaaa-gctggcgtctccgacgtccgcgttgtaatttgtagaggacgcttcggcgaagactcctgcctaagtcccctggaacggggcgtcacagagggtgagaatcccgtacgtggcgggcggtccgagccgtgtgaagctccttcgacgagtcgagttgtttgggaatgcagctctaaatgggaggtaaatttcttctaaagctaaatattggccggagaccgatagcgcacaagtagagtgatcgaaagatgaaaagcactttggaaagagagttaaaaagtacgtgaaattgttgaaagggaagcgcttgcaaccagactcgcccgcagttgctcggccggcctcttggccggcgcactcttctgcggtcgggccagcatcggttcgggcggccggacaaaggtgtcgggaacgtagcacccttcggggtgtgttatagcccgtcgcggaatgcggccagcctggaccgaggatctcgctccggcaaggatgctggcgtaatggttgtaagcggcccgtcttgaaacacggaccaaggagtctaacatctatgcgagtgcttgggtgtcaaacccgtgcgcgtaatgaaagtgaacggaggtgggaacccttcgcggggcgcaccatcgaccgatcctgatgtcttcggatggatttgagtaagagcatagctgttgggacccgaaagatggtgaactatgcctgaatagggtgaagccagaggaaactctg---tcagtcgt-ctcacat-ttt-ctc--------------taagcgcag----ggc----gggtcgcccgtcgcgccacc-----tggtgccg-ctcgcct----gc---ggggca-ttttttgggtggtgggg--ttaggcgctgcgctaagctgctttggcgca---ttcgcc-aaca-tgg-cccgaagcagct----------------------------------ctgcg----c-g-tca--------------cttcacctgcgtcacac---------------------------aaca-t--tttgctaact----ccctcccaggaagccgccgagctc------------------------------------------------------------------------------------------------------------------------------------------------------------gccccgtgctgtttttcgtaagtg----ccg-cccttcctcagctgtccgagg---gccgattaggcg-cccgg-aaggcc-gttgagttgagattca-tccact-gacgcgctccagcttccattgtcggtcgtccccgtca-tcatgggtatgttttctctcagcgtcaggc---------ccgccgtcgc------------------------ttctg----gcgctaac-aca---------ccgcagtattatgattggc---acctacgctgtacgtatacc-----caaacat------gacccca-gaaatatcatggcc-attggctgaca-------ctttcaggcctacatgctc-aagtatgact-cgacccacggccagttcaagggcgagatcaaggtcgagggcagcgacctcgtcatcaacggcaagaaggtccgcttctaccaggagcgtgaccccgccagcatcccctgggctgagaccggtgcctactacatcgtcgagtccactggtgttttcaccaccaccgagaaggcctctgctcacttgaagggcggtgccaagaaggtcgtcatttctgctccttcggctgacgcccccatgttcgtcatgggcgtcaacaacgagacctacaagtccgacatcaaggtcctctccaacgcttcttgcaccaccaactgccttgct-cccctcgccaaggtgatccacgac-aagtataccatcgtcgagggtc-tcatgaccactgtccactcctacactgccacccag-aagaccgttgacgg-tccctccgct-aaggactggcgtggtggccgtactgctgctgccaacataattcccagcagcactggtgccgccaaggccgtcggcaaggtcattcccgacctcaatggcaag-ctcactggcatgg-ctttccgtgtccccactgcgaacgtctccgttgtcgacctgactgcccgcattgagaagggcgccagctacgaggagatcaagcaga
>Phyllosticta_cordylinophila_MFLUCC10-0166_
tgaaaggtcttcgattaggc-----------------gc----a-------------------agccgaaagaac--------------------ctctctca-cccttgtgtacc-cacta-tgttgctttggcgggcc-gaccc-ggttctgacccgggcggcc-gg-cg-cccccagcctctc---gc--aggccagga---cgccc--ggctaagtgcccgccagtatac--aaaac-tcaagcgattatttt-gtgaagtcctgata-tatcattcaattg-a-ttaaaactttcaacaacggatctcttggttctggcatcgatgaagaacgcagcgaaatgcgataagtaatgtgaattgcagaattcagtgaatcatcgaatctttgaacgcacattgcgccctctggtattccggagggcatgcctgttcgagcgtcatttcaaccctcaagct-ctgcttggtattgggcgacgtccgct--gccgga-cgcgcctcgaagacctcggcgacggcgtcatag-cctcgagcgtagtag-taaa-------atatctcgctttggag-tgctgggcgac--ggccgccggaca-------------------------------------------------------------------aaatttgaaa-tctggcgc-----aagcccgagttgtaatttgtagaggatgcttctgggtagcggccggtctaagttccttggaacaggacgtcacagagggtgagaatcccgtatgtggcgggccgtctaagccatgtgaagctccttcgacgagtcgagttgtttgggaatgcagctctaaatgggaggtaaatttcttctaaagctaaatattggccagagaccgatagcgcacaagtagagtgatcgaaagatgaaaagcactttggaaagagagttaaaaagtacgtgaaattgttgaaagggaagcgcttgcaaccagactcgctcgcagttgctcagccggcctcttggccggtgtactcttctgcgatcgggccagcatcagttcgggcggccggataaaggtgtcgggaatgtagcacccttcggggtgtgttatagcccggcgcggaatgcggccagcctggactgaggatctcgcttcggcaaggatgctggcgtaatggttgtaagcggcccgtcttgaaacacggaccaaggagtctaacatctatgcgagtgtttgggtgtcaaacccctacgcgtaatgaaagtgaacggaggtgggaacccctcgcggggtgcaccatcgaccgatcctgatgtcttcggatggatttgagtaagagcatagctgttgggacccgaaagatggtgaactatgcctgaatagggtgaagccagaggaaactctg----cagtcgc-ctcacat-ttt-ctt--------------tgagcgcag----ggc----ggatcgctcgtcgcgccacc-----tggtgccgcctcgcct----ga---ggggca--tttttgggtggtgggg--tcgggcgctacgctagactgctttggcgcc---ttcgcc-aaca-tgg-cccaaagcagcc----------------------------------ctgcg----c-a-tca--------------cctcactcgcgtcgcac---------------------------agca-t--ttcgctaacg----ccctccaaggaagccgccgagctcgg----------------------------------------------------------------------------------------------------------------------------------------------------------gccccgcgctgttttccgtaagtt----ccg-ccctgcctcagctgtccaagg---gccgattaggcg-ccggg-aagctc-gatgagttgagatttg-cccact-gacgcgctacagcctccattgtcggccgtccccgtca-ccatgggtatgttttctcgcagcgtcaggc---------cctccgccgtcgc---------------------ttctg----gcgctaac-gca---------ccgcagtatcatgattggcatg---------------------------------------------------------------------------------------------------------------------cggtcagttcaagggcgagatcaaggtcgagggcagcgacctcgtcatcaacggcaagaaggtccgcttctaccaggagcgtgaccccgccagcatcccctgggctgagaccggtgcctactacatcgtcgagtccactggtgttttcaccaccaccgagaaggcctctgctcacttgaagggcggtgccaagaaggttgtcatctctgctccttcggctgacgcccccatgttcgtcatgggcgtcaacaacgagaagtacaagtccgacatcaacgtcctctccaacgcttcttgcaccaccaactgccttgct-cccctcgccaaggtcatccacgac-aagtacaccatcattgagggtc-tcatgaccactgtccactcctacactgccacccag-aagaccgttgacgg-tccctccgct-aaggactggcgtggtggtcgcactgctgctgccaacatcatccccagcagcactggtgccgccaaggctgtcggcaaggtcattcccgacctcaacggcaag-ctcaccggcatgg-ctttccgtgtccccactgccaacgtctccgttgtcgacctgactgtccgcattgagaagggtgccagctacgaggagatcaagcaga
>Phyllosticta_cordylinophila_MFLUCC_12-0014_
tgaaaggtcttcgattaggc-----------------gc----a-------------------agccgaaagaac--------------------ctctctca-cccttgtgtacc-cacta-tgttgctttggcgggcc-gaccc-ggttctgacccgggcggcc-gg-cg-cccccagcctctc---gc--aggccagga---cgccc--ggctaagtgcccgccagtatac--aaaac-tcaagcgattatttt-gtgaagtcctgata-tatcattcaattg-a-ttaaaactttcaacaacggatctcttggttctggcatcgatgaagaacgcagcgaaatgcgataagtaatgtgaattgcagaattcagtgaatcatcgaatctttgaacgcacattgcgccctctggtattccggagggcatgcctgttcgagcgtcatttcaaccctcaagct-ctgcttggtattgggcgacgtccgct--gccgga-cgcgcctcgaagacctcggcgacggcgtcatag-cctcgagcgtagtag-taaa-------atatctcgctttggag-tgctgggcgac--ggccgccggaca-------------------------------------------------------------------aaatttgaaa-gctggcgtcttcgacgtccgcgttgtaatttgtagaggatgcttcggcgaagacacctgcctaagtcccctggaacggggcgtcacagagggtgagaatcccgtatgtggcgggccgtctaagccatgtgaagctccttcgacgagtcgagttgtttgggaatgcagctctaaatgggaggtaaatttcttctaaagctaaatattggccagagaccgatagcgcacaagtagagtgatcgaaagatgaaaagcactttggaaagagagttaaaaagtacgtgaaattgttgaaagggaagcgcttgcaaccagactcgctcgcagttgctcagccggcctcttggccggtgtactcttctgcgatcgggccagcatcagttcgggcggccggataaaggtgtcgggaatgtagcacccttcggggtgtgttatagcccggcgcggaatgcggccagcctggactgaggatctcgcttcggcaaggatgctggcgtaatggttgtaagcggcccgtcttgaaacacggaccaaggagtctaacatctatgcgagtgtttgggtgtcaaacccatgcgcgtaatgaaagtgaacggaggtgggaacccctcgcggggtgcaccatcgaccgatcctgatgtcttcggatggatttgagtaagagcatagctgttgggacccgaaagatggtgaactatgcctgaatagggtgaagccagaggaaactctg----cagttgc-ctctcac-ttt-ctt--------------tgagcgcagg-gcggc----ggctcgctcgttgcgccacc-----tggtgccgcctcgcct----ga---ggggca--tttttgggtggtgggg--tcgggcgctacgctagactgctttggcgcc---ttcgcc-aaca-tgg-cccaaagcagcc----------------------------------ctgcg----c-a-tca--------------cctcactcgcgtcgcac---------------------------agca-t--ttcgctaacg----ccctccaaggaagccgccgagctcgg----------------------------------------------------------------------------------------------------------------------------------------------------------gccccgcgctgttttccgtaagtt----ccg-ccctgcctcagctgtccaagg---gccgattaggcg-ccggg-aagctc-gatgagttgagatttg-cccact-gacgcgctacagcctccattgtcggccgtccccgtca-ccatgggtatgt-ttctcgcagcgtcaggc---------cctccgccgtcgc---------------------ttctg----gcgctaacggca---------ccgcagccgaatgattggcatg---------------------------------------------------------------------------------------------------------------------cggtcagttcaagggcgagatcaaggtcgagggcagcgacctcgtcatcaacggcaagaaggtccgcttctaccaggagcgtgaccccgccagcatcccctgggctgagaccggtgcctactacatcgtcgagtccactggtgttttcaccaccaccgagaaggcctctgctcacttgaagggcggtgccaagaaggttgtcatctctgctccttcggctgacgcccccatgttcgtcatgggcgtcaacaacgagaagtacaagtccgacatcaacgtcctctccaacgcttcttgcaccaccaactgccttgct-cccctcgccaaggtcatccacgac-aagtacaccatcattgagggtc-tcatgaccactgtccactcctacactgccacccag-aagaccgttgacgg-tccctccgct-aaggactggcgtggtggtcgcactgctgctgccaacatcatccccagcagcactggtgccgccaaggctgtcggcaaggtcattcccgacctcaacggcaag-ctcaccggcatgg-ctttccgtgtccccactgccaacgtctccgttgtcgacctgactgtccgcattgagaagggtgccagctacgaggagatcaagcaga
>Phyllosticta_doitungensis_MFLU_21_0175_
------------------------------------------------------------------------------------------------cttctca-cccttgtgtact-cacta-tgttgctttggcgggtc-gacct-ggttccgacccaggcggcc-gg-cg-cccccagc---------c--tggccagga---cgccc--ggctaagtgcccgccagtatac--aaaac-tcaagaattcatttt-gtgaagtcctgata-tatcatttaattg-a-ttaaaactttcaacaacggatctcttggttctggcatcgatgaagaacgcagcgaaatgcgataagtaatgtgaattgcagaattcagtgaatcatcgaatctttgaacgcacattgcgccctctggtattccggagggcatgcctgttcgagcgtcatttcaaccctcaagct-ctgcttggtattgggcaacgtccgct--gccgga-cgtgccttgaagacctcggcgacggcgtcctag-cctcgagcgtagtag-taaa-------atatctcgctttggag-tgctgggcgac--ggccgccggaca-------------------------------------------------------------------------------------------------------------------------------------------------------------------------------------------------------------------------------------------------------------------------------------------------------------------------------------------------------------------------------------------------------------------------------------------------------------------------------------------------------------------------------------------------------------------------------------------------------------------------------------------------------------------------------------------------------------------------------------------------------------------------------------------------------------------------------------------cagtcgc-ctcatca-ttg-tgt--------------tgagttcag----ggc----ggatcgctcgtcgcgccacc-----tggtgccgcctgacct----ga---ggggca-ttttt----tggtgggg--tcgggcgctacgctaagctgctttggcgcc---ttcggc-aaca-tggtcccaaagcagcc----------------------------------ctgcg----c-gccca--------------cttcactttgctcgcaa---------------------------cat--t--tctgctaacg----ccctcccaggaagccgccgagctcgg-------------------------------------------------------------------------------------------------------------------------------------------------------------------------------------------------------------------------------------------------------------------------------------------------------------------------------------------------------------------------------------------------------------------------------------------------------------------------------------------------------------------------------------------------------------------------------------------------------------------------------------------------------------------------------------------------------------------------------------------------------------------------------------------------------------------------------------------------------------------------------------------------------------------------------------------------------------------------------------------------------------------------------------------------------------------------------------------------------------------------------------------------------------------------------------------------------------------
>Phyllosticta_eugeniae_CBS_445_82
------------------------------------------------------------------------------------------------------------------------------------------------------------------------------------------------------------------------------------------------------------------------------------------------------------------------------------------------------------------------------------------------------ctttgaacgcacattgcgccctctggtattccggagggcatgcctgttcgagcgtcatttcaccactcaagct-ctgcttggtattgggcgacgtccgct--gccgga-cgcgccttgaagacctcggcgacggcgtctcag-cctcgagcgtagtag-t----ta----atatctcgctttggag-tgttgggcgac--ggccgccggaca-a-tcgacctt---cggtcca-tt---tttccgaagg------------------------------aaatttgaaatgctggcgtcttcgacgtccgcgttgtaatttgtagaggatgcttcggcgaagactcctgcctaagtcccctggaacggggcgtcatagagggtgagaatcccgtatgtggcgggcagtctaagccatgtgaagctccttcgacgagtcgagttgtttgggaatgcagctctaaatgggaggtaaatttcttctaaagctaaatattggccagagaccgatagcgcacaagtagagtgatcgaaagatgaaaagcactttggaaagagagttaaaaagtacgtgaaattgttgaaagggaagcgcttgcaaccagactcgctcgtagttgctcagccggcctcttggccggtgtactcttctacgatcgggccagcatcagttcgggcggcaggataaaggtgtcgggaacgtagcacccttcggggtgtgttatagcccggcgcggaatgctgccagcctggactgaggatctcgcttcggcaaggatgctggcgtaatggttgtaagcggcccgtcttgaaacacggaccaaggagtctaacatctatgcgagtgtttgggtgtcaaacccatgcgcgtaatgaaagtgaacggaggtgggaacccctcacggggtgcaccatcgaccgatcctgatgtcttcggatggatttgagtaagagcatagctgttgggacccgaaagatggtgaactatgcctgaatagggtgaagccagaggaaactctg----cagttgccctcgcgt-ttt-ctt--------------tgagtgcaggggcggt----cgctcgctcgccgcaccacc-----tggtgccgcctcgcct----ga---ggggca--tttttgggtggtgggg--tcgggcgctgcgctaagctgctttggcgcg---ttcggc-aaca-tcg-cccaaagcagcc----------------------------------ctgcg----c-a-cca--------------cttcacttgggtcgcac---------------------------aaca-t--tttgctaacg----ccctcccaggaagccgccgagctcgg----------------------------------------------------------------------------------------------------------------------------------------------------------gccccgcgctgttttccgtaagtc----ccg-ctctgcctcagctgtccgagg---gccgattaggcg-cccgg-aagctc-aatgagttgagatttg-cccactaaacgccatgtagcctccattgtcggtcgtccccgtca-ccatgggtatgttttctcgcagcgtcaggc---------ccgccgccgtcgc---------------------ttctg----gcgctaat-gca---------ccgcagtatcatgattggtatg---------------------------------------------------------------------------------------------------------------------cggccagttcaagggcgacatcaaggtcgagggcagcgacctcgtcatcgacggcaagaaggtccgcttctaccaggagcgtgaccccgccagcatcccctgggctgagaccggtgcctactacattgtcgagtccactggtgtcttcaccaccaccgagaaggcctccgctcacttgaagggcggtgctaagaaggtcgtcatctctgctccctctgctgacgcccccatgttcgtcatgggcgtcaacaacgagacctacaagtctgacatcaacgtcctctccaacgcctcttgcaccaccaactgccttgct-cccctcgccaaggtcattaacgac-aagtacaccatcatcgagggtc-tcatgaccactgtccactcctacactgccacccag-aagaccgttgacgg-tccctctgct-aaggactggcgtggtggccgcactgctgctaccaacatcatccccagcagcaccggtgccgccaaggctgtcggcaaggtcattcctgagctcaacggcaag-ctcaccggcatgg-ctttccgtgtccccacctccaacgtctccgttgtcgacctcactgctcgcattgagaagggcgccagctacgaggagatcaagcaga
>Phyllosticta_fallopiae_MUCC0113
tgaaaggttccagagtaggc-----------------gctacaa-------------------cgccgaaatga---------------------ccttctca-cccttgtgtact-cacta-tgttgctttggcgggtc-gacct-ggttccgacccaggcggcc-gg-cg-cccccagcc-tta---ac--tggccagga---cgccc--ggctaagtgcccgccagtatac--aaaac-tcaagaattcatttt-gtgaagtcctgata-tatcatttaattg-a-ttaaaactttcaacaacggatctcttggttctggcatcgatgaagaacgcagcgaaatgcgataagtaatgtgaattgcagaattcagtgaatcatcgaatctttgaacgcacattgcgccctctggtattccggagggcatgcctgttcgagcgtcatttcaaccctcaagct-ctgcttggtattgggcaacgtccgct--gccgga-cgtgccttgaagacctcggcgacggcgtcctag-cctcgagcgtagtag-taaa-------atatctcgctttggag-tgctgggcgac--ggccgccggaca-a-tcgacctt---cggtcta-----tttttccaaggttgacctcggatcaggtagggatacccgctaaatttgaaa-gctggcgtcttcgacgtccgcgttgtaatttgtagaggatgcttcggcgaggactcctgcctaagtcccctggaacggggcgtcacagagggtgagaatcccgtatgtggcgggcggtccaagccatgtgaagctccttcgacgagtcgagttgtttgggaatgcagctctaaatgggaggtaaatttcttctaaagctaaatattggccagagaccgatagcgcacaagtagagtgatcgaaagatgaaaagcactttggaaagagagttaaaaagtacgtgaaattgttgaaagggaagcgcttgcaaccagactcgctcgcagttgctcagccggcctcttggccggcgtactcttctgcgatcgggccagcatcagttcgggcggctggataaaggtgtcgggaatgtagcacccttcggggtgtgttatagcccggcgcggaatgcggccagcctggactgaggatctcgcttcggcaaggatgctggcgtaatggttgtaagcggcccgtcttgaaacacggaccaaggagtctaacatctatgcgagtgtttgggtgtcaaacccatgcgcgtaatgaaagtgaacggaggtgggaacccctcacggggtgcaccatcgaccgatcctgatgtcttcggatggatttgagtaagagcatagctgttgggacccgaaagatggtgaactatgcctgaatagggtgaagccagaggaaactctg----------------------------------------------------------------------------------------------------------------------------------------------------------------------------------------------------------------------------------------------------------------------------------------------------------------------------------------------------------------------------------------------------------------------------------------------------------------------------------------------------------------------------gccccgcgctgttttccgtaagtc----ccg-ccctgcctcagctgtccgagg---gccgattaggcg-cccgg-aagctc-gatgagttgagatttg-ccaact-gacgcgctacagcctccattgtcggtcgtccccgtca-ccatgggtatgttttctcgcagcgtcaggc---------ccgccgccgtcgc---------------------ttctg----gcgctaac-gcc---------ccgcagtatcatgattggcatg----------------------------------------------------------------------------------------------------------------------------------------------------------------------------------------------------------------------------------------------------------------------------------------------------------------------------------------------------------------------------------------------------------------------------------------------------------------------------------------------------------------------------------------------------------------------------------------------------------------------------------------------------------------------------------------------------------------------------------------------------------------------------
>Phyllosticta_guangdongensis_CFCC_58144_
--------------------------------------------------------------------------------------------------tctca-cccttgtgtaccttacca-tgttgctttggcgggcc-gaccc-ggtttcgacccgggcggcc-gg-cg-cccccagcc-ctc---ag--gggccagga---cgccc--ggctaagtgcccgccagtatac--aaaac-tcaagcgattatttt-gtgaagtcctgata-tatcattcaattg-a-ttaaaactttcaacaacggatctcttggttctggcatcgatgaagaacgcagcgaaatgcgataagtaatgtgaattgcagatttcagtgaatcatcgaatctttgaacgcacattgcgccctctggtattccggagggcatgcctgttcgagcgtcatttcaaccctcaagct-ctgcttggtattgggcgacgtccgct--gccgga-cgcgcctcgaagacctcggcgacggcgtcttag-cctcgagcgtagtag-t--a-------atatctcgctttggag-tgctggacgac--ggccgccggaca-a-tcgacctt---cggtc------------------------------------------------aaatttgaaa-gctggcgtcttcgacgtccgcgttgtaatttgtagaggatgcttcggcgaagactcctgcctaagtcccctggaacggggcgtcatagagggtgagaatcccgtatgtggcgggcagtctaagccatgtgaagctccttcgacgagtcgagttgtttgggaatgcagctctaaatgggaggtaaatttcttctaaagctaaatattggccagagaccgatagcgcacaagtagagtgatcgaaagatgaaaagcactttggaaagagagttaaaaagtacgtgaaattgttgaaagggaagcgcttgcaaccagactcgctcgtagttgctcagccggcctcttggccggtgtactcttctgcgatcgggccagcatcagttcgggcggccggataaaggcgtcgggaatgtagcacccttcggggtgtgttatagcccggcgcggaatgcggccagcctggactgaggatctcgcttcggcaaggatgctggcgtaatggttgtaagcggcccgtcttgaaacacggaccaaggagtctaacatctatgcgagtgtttgggtgtcaaacccatgcgcgtaatgaaagtgaacggaggtgggaacccttcacggggtgcaccatcgaccgatcctgatgtcttcggatggatttgagtaagagcatagctgttgggacccgaaagatggtgaactatgcctgaatagggtgaagccagaggaaactctg----cagttgcactcacat-ttt-ctt--------------tgagcgcag----ggc-----ggtcgctcgccgcgccacc-----tggtgccgcctcgcct----ga---ggggca-ttttttgggtggtgggg--tcgggcgctgcgctaagctgctttggcgcc---ttcggc-aaca-tgg-cccaaagcagcc----------------------------------ctgcg----c-a-tca--------------cctcacttgtgttgcac---------------------------aaca-t--tttgctaacg----ccctcccaggaagccgccgagctcgg----------------------------------------------------------------------------------------------------------------------------------------------------------gccccgcgctgttttccgtaagtc----ccg-ccctgcctcagctgtccgagg---gccgattaggtg-cccgg-aagttg-gatgagttgaaattcg-cccgct-gacgctctgcagcctccattgtcggtcgtccccgtca-ccatgggtatgttttctcgcagcgtcaggc---------ccgccgccgtcgc---------------------ttctg----gcgctaac-gca---------cctcagtatcatgattggtatg---------------------------------------------------------------------------------------------------------------------cggtcagttcaagggcgagatcaaggtcgagggcagcgacctcgtcatcaacggcaagaaggttcgcttctaccaggagcgtgaccccgccagcattccctgggctgagaccggtgcctactacatcgtcgagtccactggtgttttcaccaccaccgagaaggcctctgctcacttgaagggcggtgccaagaaggttgtcatctctgctccttcggctgacgcccccatgtttgtcatgggtgtcaacaacgagacctacaagtccgacatcaacgtcctctccaacgcctcttgcaccaccaactgccttgct-cccctcgccaaggtcatccacgac-aagtacaccattgttgagggtc-tcatgaccactgtccactcctacactgccacccag-aagaccgttgacgg-tccctccgct-aaggactggcgtggtggccgcactgctgctgccaacatcatccccagcagcaccggtgccgccaaggctgtcggcaaggtcattcccgaccttaacggcaag-cttaccggcatgg-ctttccgtgtccccactgccaacgtctccgttgtcgacctgactgctcgcattgagaa-----------------------------
>Phyllosticta_guangdongensis_CFCC_58766__
--------------------------------------------------------------------------------------------------tctca-cccttgtgtaccttacca-tgttgctttggcgggcc-gaccc-ggtttcgacccgggcggcc-gg-cg-cccccagcc-ctc---ag--gggccagga---cgccc--ggctaagtgcccgccagtatac--aaaac-tcaagcgattatttt-gtgaagtcctgata-tatcattcaattg-a-ttaaaactttcaacaacggatctcttggttctggcatcgatgaagaacgcagcgaaatgcgataagtaatgtgaattgcagatttcagtgaatcatcgaatctttgaacgcacattgcgccctctggtattccggagggcatgcctgttcgagcgtcatttcaaccctcaagct-ctgcttggtattgggcgacgtccgct--gccgga-cgcgcctcgaagacctcggcgacggcgtcttag-cctcgagcgtagtag-t--a-------atatctcgctttggag-tgctggacgac--ggccgccggaca-a-tcgacctt---cggtc------------------------------------------------aaatttgaaa-gctggcgtcttcgacgtccgcgttgtaatttgtagaggatgcttcggcgaagactcctgcctaagtcccctggaacggggcgtcatagagggtgagaatcccgtatgtggcgggcagtctaagccatgtgaagctccttcgacgagtcgagttgtttgggaatgcagctctaaatgggaggtaaatttcttctaaagctaaatattggccagagaccgatagcgcacaagtagagtgatcgaaagatgaaaagcactttggaaagagagttaaaaagtacgtgaaattgttgaaagggaagcgcttgcaaccagactcgctcgtagttgctcagccggcctcttggccggtgtactcttctgcgatcgggccagcatcagttcgggcggccggataaaggcgtcgggaatgtagcacccttcggggtgtgttatagcccggcgcggaatgcggccagcctggactgaggatctcgcttcggcaaggatgctggcgtaatggttgtaagcggcccgtcttgaaacacggaccaaggagtctaacatctatgcgagtgtttgggtgtcaaacccatgcgcgtaatgaaagtgaacggaggtgggaacccttcacggggtgcaccatcgaccgatcctgatgtcttcggatggatttgagtaagagcatagctgttgggacccgaaagatggtgaactatgcctgaatagggtgaagccagaggaaactctg----cagttgcactcacat-ttt-ctt--------------tgagcgcag----ggc-----ggtcgctcgccgcgccacc-----tggtgccgcctcgcct----ga---ggggca-ttttttgggtggtgggg--tcgggcgctgcgctaagctgctttggcgcc---ttcggc-aaca-tgg-cccaaagcagcc----------------------------------ctgcg----c-a-tca--------------cctcacttgtgttgcac---------------------------aaca-t--tttgctaacg----ccctcccaggaagccgccgagctcgg----------------------------------------------------------------------------------------------------------------------------------------------------------gccccgcgctgttttccgtaagtc----ccg-ccctgcctcagctgtccgagg---gccgattaggtg-cccgg-aagttg-gatgagttgaaattcg-cccgct-gacgctctgcagcctccattgtcggtcgtccccgtca-ccatgggtatgttttctcgcagcgtcaggc---------ccgccgccgtcgc---------------------ttctg----gcgctaac-gca---------cctcagtatcatgattggtatg---------------------------------------------------------------------------------------------------------------------cggtcagttcaagggcgagatcaaggtcgagggcagcgacctcgtcatcaacggcaagaaggttcgcttctaccaggagcgtgaccccgccagcattccctgggctgagaccggtgcctactacatcgtcgagtccactggtgttttcaccaccaccgagaaggcctctgctcacttgaagggcggtgccaagaaggttgtcatctctgctccttcggctgacgcccccatgtttgtcatgggtgtcaacaacgagacctacaagtccgacatcaacgtcctctccaacgcctcttgcaccaccaactgccttgct-cccctcgccaaggtcatccacgac-aagtacaccattgttgagggtc-tcatgaccactgtccactcctacactgccacccag-aagaccgttgacgg-tccctccgct-aaggactggcgtggtggccgcactgctgctgccaacatcatccccagcagcaccggtgccgccaaggctgtcggcaaggtcattcccgaccttaacggcaag-cttaccggcatgg-ctttccgtgtccccactgccaacgtctccgttgtcgacctgactgctcgcattgagaa-----------------------------
>Phyllosticta_guangdongensis_CFCC_58772_
--------------------------------------------------------------------------------------------------tctca-cccttgtgtaccttacca-tgttgctttggcgggcc-gaccc-ggtttcgacccgggcggcc-gg-cg-cccccagcc-ctc---ag--gggccagga---cgccc--ggctaagtgcccgccagtatac--aaaac-tcaagcgattatttt-gtgaagtcctgata-tatcattcaattg-a-ttaaaactttcaacaacggatctcttggttctggcatcgatgaagaacgcagcgaaatgcgataagtaatgtgaattgcagatttcagtgaatcatcgaatctttgaacgcacattgcgccctctggtattccggagggcatgcctgttcgagcgtcatttcaaccctcaagct-ctgcttggtattgggcgacgtccgct--gccgga-cgcgcctcgaagacctcggcgacggcgtcttag-cctcgagcgtagtag-t--a-------atatctcgctttggag-tgctggacgac--ggccgccggaca-a-tcgacctt---cggtc------------------------------------------------aaatttgaaa-gctggcgtcttcgacgtccgcgttgtaatttgtagaggatgcttcggcgaagactcctgcctaagtcccctggaacggggcgtcatagagggtgagaatcccgtatgtggcgggcagtctaagccatgtgaagctccttcgacgagtcgagttgtttgggaatgcagctctaaatgggaggtaaatttcttctaaagctaaatattggccagagaccgatagcgcacaagtagagtgatcgaaagatgaaaagcactttggaaagagagttaaaaagtacgtgaaattgttgaaagggaagcgcttgcaaccagactcgctcgtagttgctcagccggcctcttggccggtgtactcttctgcgatcgggccagcatcagttcgggcggccggataaaggcgtcgggaatgtagcacccttcggggtgtgttatagcccggcgcggaatgcggccagcctggactgaggatctcgcttcggcaaggatgctggcgtaatggttgtaagcggcccgtcttgaaacacggaccaaggagtctaacatctatgcgagtgtttgggtgtcaaacccatgcgcgtaatgaaagtgaacggaggtgggaacccttcacggggtgcaccatcgaccgatcctgatgtcttcggatggatttgagtaagagcatagctgttgggacccgaaagatggtgaactatgcctgaatagggtgaagccagaggaaactctg----cagttgcactcacat-ttt-ctt--------------tgagcgcag----ggc-----ggtcgctcgccgcgccacc-----tggtgccgcctcgcct----ga---ggggca-ttttttgggtggtgggg--tcgggcgctgcgctaagctgctttggcgcc---ttcggc-aaca-tgg-cccaaagcagcc----------------------------------ctgcg----c-a-tca--------------cctcacttgtgttgcac---------------------------aaca-t--tttgctaacg----ccctcccaggaagccgccgagctcgg----------------------------------------------------------------------------------------------------------------------------------------------------------gccccgcgctgttttccgtaagtc----ccg-ccctgcctcagctgtccgagg---gccgattaggtg-cccgg-aagttg-gatgagttgaaattcg-cccgct-gacgctctgcagcctccattgtcggtcgtccccgtca-ccatgggtatgttttctcgcagcgtcaggc---------ccgccgccgtcgc---------------------ttctg----gcgctaac-gca---------cctcagtatcatgattggtatg---------------------------------------------------------------------------------------------------------------------cggtcagttcaagggcgagatcaaggtcgagggcagcgacctcgtcatcaacggcaagaaggttcgcttctaccaggagcgtgaccccgccagcattccctgggctgagaccggtgcctactacatcgtcgagtccactggtgttttcaccaccaccgagaaggcctctgctcacttgaagggcggtgccaagaaggttgtcatctctgctccttcggctgacgcccccatgtttgtcatgggtgtcaacaacgagacctacaagtccgacatcaacgtcctctccaacgcctcttgcaccaccaactgccttgct-cccctcgccaaggtcatccacgac-aagtacaccattgttgagggtc-tcatgaccactgtccactcctacactgccacccag-aagaccgttgacgg-tccctccgct-aaggactggcgtggtggccgcactgctgctgccaacatcatccccagcagcaccggtgccgccaaggctgtcggcaaggtcattcccgaccttaacggcaag-cttaccggcatgg-ctttccgtgtccccactgccaacgtctccgttgtcgacctgactgctcgcattgagaa-----------------------------
>Phyllosticta_ilicis_aquifolii__CGMCC_3_14358_
tgaaagatccttagtacagcgt----------tggtccccctaaaaagg-----------cgccactggaaaaggct----------------tctcttcacaccccttgtgtaccttacca-tgttgctttggcgggcc-gaccc-ggtttcgacccgggcggcc-gg-cg-cccccagcccctc---acc-gggccagga---ctccc--ggctaagcgcccgccagtatac--aaaac-tccagcgattattac-gtgtagtcctgattatattattcaatta-a-ttaaaactttcaacaacggatctcttggttctggcatcgatgaagaacgcagcgaaatgcgataagtaatgtgaattgcagatttcagtgaatcatcgaatctttgaacgcacattgcgccctctggtattccggagggcatgcctgttcgagcgtcatttcaaccctcaagct-ctgcttggtattgggcgacgtccgct--gccgga-cgcgcctcgaagacctcggcgacggcgtcccag-cctcgagcgtagtag-taac-------at-tctcgctttggag-gactgggcgtt--ggccgccggaca-a-tcgacctt---cggtcta-aat-tttt---------------------------------------------------------------------------------------------------------------------------------------------------------------------------------------------------------------------------------------------------------------------------------------------------------------------------------------------------------------------------------------------------------------------------------------------------------------------------------------------------------------------------------------------------------------------------------------------------------------------------------------------------------------------------------------------------------------------------------------------------------------------------------------------------------aggtcagttgc-ctcacac-ttt-ctt--------------tgagcgcag----ggc----gccccgctctccgcgccacc-----ttttgctatctcgctc----ga---ggggca-atttt----tggtgggg--tcgggc--tgcgctaagctgctttggcgcg---ttcggc-aaca-tcg-cccgaagtagca-ttttt-----------gcgccccgc-cgtcgccccgca----c-agcca--------------cttcact---------t-------------gtgccccacaa-----ca-t--tttgctaacg----ccctcttaggaagccgccgagctcggtaagggttccttcaagt-----------------------------------------------------------------------------------------------------------------------------------------gccccgcgctgttttccgtaagtc----ccg-ccctgcctcagctgtccaagg---gccgattaggca-cccgg-aagctc-gatgagttgagcttcg-ccagct-gacgcgctacagcttccattgtcggtcgtccccgtca-ccatgggtatgtttcctcgcagcgtcaggc---------ccgccgccgtcgc---------------------ttctg----gcgctaac-gca---------ccgcagtatcatgattggcatg----------------------------------------------------------------------------------------------------------------------------------------------------------------------------------------------------------------------------------------------------------------------------------------------------------------------------------------------------------------------------------------------------------------------------------------------------------------------------------------------------------------------------------------------------------------------------------------------------------------------------------------------------------------------------------------------------------------------------------------------------------------------------
>Phyllosticta_ilicis_aquifolii_CGMCC_3_14359_
tgaaagatccttagtacagcgt----------tggtccccctaaaaagg-----------cgccactggaaaaggct----------------tctcttcacaccccttgtgtaccttacca-tgttgctttggcgggcc-gaccc-ggtttcgacccgggcggcc-gg-cg-cccccagcccctc---acc-gggccagga---ctccc--ggctaagcgcccgccagtatac--aaaac-tccagcgattattac-gtgtagtcctgattatattattcaatta-a-ttaaaactttcaacaacggatctcttggttctggcatcgatgaagaacgcagcgaaatgcgataagtaatgtgaattgcagatttcagtgaatcatcgaatctttgaacgcacattgcgccctctggtattccggagggcatgcctgttcgagcgtcatttcaaccctcaagct-ctgcttggtattgggcgacgtccgct--gccgga-cgcgcctcgaagacctcggcgacggcgtcccag-cctcgagcgtagtag-taac-------at-tctcgctttggag-gactgggcgtt--ggccgccggaca-a-tcga--------------------------------------------------------------------------------------------------------------------------------------------------------------------------------------------------------------------------------------------------------------------------------------------------------------------------------------------------------------------------------------------------------------------------------------------------------------------------------------------------------------------------------------------------------------------------------------------------------------------------------------------------------------------------------------------------------------------------------------------------------------------------------------------------------------------------------aggtcagttgc-ctcacac-ttt-ctt--------------tgagcgcag----ggc----gccccgctctccgcgccacc-----ttttgctatctcgctc----ga---ggggca-atttt----tggtgggg--tcgggc--tgcgctaagctgctttggcgcg---ttcggc-aaca-tcg-cccgaagtagca-ttttt-----------gcgccccgc-cgtcgccccgca----c-agcca--------------cttcact---------t-------------gtgccccacaa-----ca-t--tttgctaacg----ccctcttaggaagccgccgagctcggtaaggg----------------------------------------------------------------------------------------------------------------------------------------------------gccccgcgctgttttccgtaagtc----ccg-ccctgcctcagctgtccaagg---gccgattaggca-cccgg-aagctc-gatgagttgagcttcg-ccagct-gacgcgctacagcttccattgtcggtcgtccccgtca-ccatgggtatgtttcctcgcagcgtcaggc---------ccgccgccgtcgc---------------------ttctg----gcgctaac-gca---------ccgcagtatcatgattggcatg----------------------------------------------------------------------------------------------------------------------------------------------------------------------------------------------------------------------------------------------------------------------------------------------------------------------------------------------------------------------------------------------------------------------------------------------------------------------------------------------------------------------------------------------------------------------------------------------------------------------------------------------------------------------------------------------------------------------------------------------------------------------------
>Phyllosticta_maculata_CPC_18347_
cgaaagggccacgagtacgcgc--------------------------------------cacggcggggaaagtgcg--------------cacctctcgaa-cccttgtgtacc-caccg-cgttgctttggcgggcc-gaccc-ggtttcgacccgggcggcc-gg-cg-gccccagcctcatc------cggccagga---cgccc--ggccaagcgcccgccagtctac--aagac-tcaagc-atcattcc-gtgaagtcctgacg-caccatacaatcg-a-ttaaaactttcaacaacggatctctcggttccggcatcgatgaagaacgcagcgaaatgcgataagtaatgtgaattgcagaattcagtgaaccatcgaatctttgaacgcacattgcgccctctggtattccggggggcatgcctgttcgagcgtcatttcacccctcaagccaccgcttggtgttgggcgacgtccgct--gccgga-cgcgcctcgaagacctcggcgacggcgtctcgg-cctcgagcgcagtag-taaa-------acatctcgctctggag-cgccggacggc--ggccgccggaca-a-tcgacccttcgcggtctg-ca--aacttccaaggttgacctcggatcaggtagggatacccgct-----------------------------------------------------------------------------------------------------------------------------------------------------------------------------------------------------------------------------------------------------------------------------------------------------------------------------------------------------------------------------------------------------------------------------------------------------------------------------------------------------------------------------------------------------------------------------------------------------------------------------------------------------------------------------------------------------------------------------------------------------------------------tcagtcgt-ctcacat-ttt-ctc--------------gaagcgcag----ggc----gggtcgcccgtcgcgccacc-----tggtgccg-ctcgcct----gc---ggggca--tttttgggtggtgggg--ttaggcgctgcgctaagctgctttggcgca---ttcgcc-aaca-tgg-cccgaagcagct----------------------------------ctgcg----c-g-tca--------------catcacctgcgtcacac---------------------------aaca-t--tttgctaact----ccctcccaggaagccgccgagctc------------------------------------------------------------------------------------------------------------------------------------------------------------gccccgtgctgtttttcgtaagtg----ccg-cccttcctcagctgtccgagg---gccgattaggcg-cccgg-aagctc-gttgagttgagattca-tccact-gacgcgctccagcttccattgtcggtcgtccccgtca-tcatgggtatgttttctctcagcatcaggc---------ccgccgtcgc------------------------ttctg----gcgctaac-aca---------ccgcagaattatgattggc-------------------------------------------------------------------------------------------------------------------------------------------------------------------------------------------------------------------------------------------------------------------------------------------------------------------------------------------------------------------------------------------------------------------------------------------------------------------------------------------------------------------------------------------------------------------------------------------------------------------------------------------------------------------------------------------------------------------------------------------------------------------------------
>Phyllosticta_maculata_BRIP_46622_
cgaaagggccacgagtacgcgc--------------------------------------cacggcggggaaagtgcg--------------cacctctcgaa-cccttgtgtacc-caccg-cgttgctttggcgggcc-gaccc-ggtttcgacccgggcggcc-gg-cg-gccccagcctcatc------cggccagga---cgccc--ggccaagcgcccgccagtctac--aagac-tcaagc-atcattcc-gtgaagtcctgacg-caccatacaatcg-a-ttaaaactttcaacaacggatctctcggttccggcatcgatgaagaacgcagcgaaatgcgataagtaatgtgaattgcagaattcagtgaaccatcgaatctttgaacgcacattgcgccctctggtattccggggggcatgcctgttcgagcgtcatttcacccctcaagccaccgcttggtgttgggcgacgtccgct--gccgga-cgcgcctcgaagacctcggcgacggcgtctcgg-cctcgagcgcagtag-taaa-------acatctcgctctggag-cgccggacggc--ggccgccggaca-a-tcgacccttcgcggtctg-ca--aacttccaaggttgacctcggatcaggtagggatacccgct-----------------------------------------------------------------------------------------------------------------------------------------------------------------------------------------------------------------------------------------------------------------------------------------------------------------------------------------------------------------------------------------------------------------------------------------------------------------------------------------------------------------------------------------------------------------------------------------------------------------------------------------------------------------------------------------------------------------------------------------------------------------------tcagtcgt-ctcacat-ttt-ctc--------------gaagcgcag----ggc----gggtcgcccgtcgcgccacc-----tggtgccg-ctcgcct----gc---ggggca--tttttgggtggtgggg--ttaggcgctgcgctaagctgctttggcgca---ttcgcc-aaca-tgg-cccgaagcagct----------------------------------ctgcg----c-g-tca--------------catcacctgcgtcacac---------------------------aaca-t--tttgctaact----ccctcccaggaagccgccgagctc------------------------------------------------------------------------------------------------------------------------------------------------------------gccccgtgctgtttttcgtaagtg----ccg-cccttcctcagctgtccgagg---gccgattaggcg-cccgg-aagctc-gttgagttgagattca-tccact-gacgcgctccagcttccattgtcggtcgtccccgtca-tcatgggtatgttttctctcagcatcaggc---------ccgccgtcgc------------------------ttctg----gcgctaac-aca---------ccgcagaattatgattggc-------------------------------------------------------------------------------------------------------------------------------------------------------------------------------------------------------------------------------------------------------------------------------------------------------------------------------------------------------------------------------------------------------------------------------------------------------------------------------------------------------------------------------------------------------------------------------------------------------------------------------------------------------------------------------------------------------------------------------------------------------------------------------
>Phyllosticta_mangiferae_IMI260_576_
tgaaaggtcttcgagta-------------------ggctgcaa-------------------ggcccaaagaac--------------------ctctctca-cccttgtgtaccttacca-tgttgctttggcgggcc-gaccc-ggtttcgacccgggcggcc-gg-cg-cccccagcc-ccc---ag--gggccagga---cgcct--ggctaagtgcccgccagtatac--aaaac-tcaagcgattatttt-gtgaagtcctgata-tatcattcaattg-a-ttaaaactttcaacaacggatctcttggttctggcatcgatgaagaacgcagcgaaatgcgataagtaatgtgaattgcagaattcagtgaatcatcgaatctttgaacgcacattgcgccctctggtattccggagggcatgcctgttcgagcgtcatttcaaccctcaagct-ctgcttggtattgggcgacgtccgct--gccgga-cgcgcctcgaagacctcggcgacggcgtctcag-cctcgagcgtagtag-t--a-------atatctcgctttggag-tgctggacgac--ggccgccggaca-a-tcgacctt---cggtcta----------------------------------------------aaatttgaaa-gctggcgtcttcgacgtccgcgttgtaatttgtagaggatgcttcggcgaagactcctgcctaagtcccctggaacggggcgtcatagagggtgagaatcccgtatgtggcgggcagtctaagccatgtgaagctccttcgacgagtcgagttgtttgggaatgcagctctaaatgggaggtaaatttcttctaaagctaaatattggccagagaccgatagcgcacaagtagagtgatcgaaagatgaaaagcactttggaaagagagttaaaaagtacgtgaaattgttgaaagggaagcgcttgcaaccagactcgctcgtagttgctcagccggcctcttggccggtgtactcttctgcgatcgggccagcatcagttcgggcggccggataaaggtgtcgggaatgtagcacccttcggggtgtgttatagcccggcgcggaatgcggccagcctggactgaggatctcgcttcggcaaggatgctggcgtaatggttgtaagcggcccgtcttgaaacacggaccaaggagtctaacatctatgcgagtgtttgggtgtcaaacccatgcgcgtaatgaaagtgaacggaggtgggaacccttcacggggtgcaccatcgaccgatcctgatgtcttcggatggatttgagtaagagcatagctgttgggacccgaaagatggtgaactatgcctgaatagggtgaagccagaggaaactctg----cagttgc-ctcacat-ttt-ctt--------------tgagcgcag----ggc-----ggtcgctcgccgcgccatc-----tggtgccgcctcgcct----ga---ggggca-ttttttgggtggtgggg--tcgggcgctgcgctaagctgctttggcgcc---ttcggc-aaca-tgg-cccaaagcagcc----------------------------------ctgcg----c-a-tca--------------cctca-ttgtgtcgcac---------------------------aaca-t--tttgctaacg----ccctctcaggaagccgccgagctcgg----------------------------------------------------------------------------------------------------------------------------------------------------------gccccgcgctgttttccgtaagtc----ccg-ccctgcctcagctgtccgagg---gccgattaggcg-cccgg-aagttg-gaagagttgagattcg-cccgct-gacgctctgtagcctccattgtcggtcgtccccgtca-ccatgggtatgttttctcgcagcgtcaggc---------ccgccgccgtcgc---------------------ttctg----gcgctaac-gca---------cctcagtatcatgattggtatg---------------------------------------------------------------------------------------------------------------------cggtcagttcaagggcgagatcaaggtcgagggcagcgacctcgtcatcaacggcaagaaggttcgcttctaccaggagcgtgaccccgccagcattccctgggctgagaccggtgcctactacatcgtcgagtccactggtgttttcaccaccaccgagaaggcctctgctcacttgaagggcggtgccaagaaggttgtcatctctgctccttcggctgacgcccccatgtttgttatgggtgtcaacaacgagacttacaagtccgacatcaacgtcctctccaacgcttcttgcaccaccaactgccttgct-cccctcgccaaggtcatccacgac-aagtacaccattgttgagggtc-tcatgaccactgtccactcctacactgccacccag-aagaccgttgacgg-tccctccgct-aaggactggcgtggtggccgcactgctgcggccaacatcatccccagcagcaccggtgccgccaaggctgtcggcaaggtcattcccgaccttaacggcaag-cttaccggcatgg-ctttccgtgtccccactgccaacgtctccgttgtcgacctgactgctcgcattgagaggcg---cagctacga-gagatc-agcaga
>Phyllosticta_mangifera_indica_strain_MFLUCC_10-0029_
tgaaaggttccagagtaggc-----------------gctacaa-------------------cgccgaaatga---------------------ccttctca-cccttgtgtact-cacta-tgttgctttggcgggtc-gacct-ggttccgacccaggcggcc-gg-cg-cccccagcc-tta---ac--tggccagga---cgccc--ggctaagtgcccgccagtatac--aaaac-tcaagaattcatttt-gtgaagtcctgata-tatcatttaattg-a-ttaaaactttcaacaacggatctcttggttctggcatcgatgaagaacgcagcgaaatgcgataagtaatgtgaattgcagaattcagtgaatcatcgaatctttgaacgcacattgcgccctctggtattccggagggcatgcctgttcgagcgtcatttcaaccctcaagct-ctgcttggtattgggcaacgtccgct--gccgga-cgtgccttgaagacctcggcgacggcgtcctag-cctcgagcgtagtag-taaa-------atatctcgctttggag-tgctgggcgac--ggccgccggaca-------------------------------------------------------------------aaatttgaaa-gctggcgccttcggcgtccgcgttgtaatttgtagaggatgcttcggcgagggctcctgtctaagtcccctggaacggggcgtcacagagggtgagaatcccgtacgtggcgggcagtccaagccatgtgaagctccttcgacgagtcgagttgtttgggaatgcagctctaaatgggaggtaaatttcttctaaagctaaatactggccagagaccgatagcgcacaagtagagtgatcgaaagatgaaaagcactttggaaagagagttaaaaagtacgtgaaattgttgaaagggaagcgtttgcaaccagactcgctcgcagttgctcagccggcctcttggccggcgtactcttctgcgatcgggccagcatcagttcgggcggccggataaaggtgtcgggaatgtagcacccttcggggtgtgttatagctcggcgcggaatgcggccagcctggactgaggatctcgcttcggcaaggatgctggcgtaatggttgtaagcggcccgtcttgaaacacggaccaaggagtctaacatctatgcgagtgtttgggtgtcaaacccatgcgcgtaatgaaagtgaacggaggtgggaacccctcgcggggcgcaccatcgaccgatcctgatgtcttcggatggatttgagcaagagcatagctgttgggacccgaaagatggtgaactatgcctgaatagggtgaagccagaggaaactctg----cagttgc-ttcacac-ttt-ctt--------------tgagcgcag----ggc----ggcttactcgccgcgccacc-----tttggccgtctcgctc----gt---ggggca-tttct----tggtgggg--tcgggc--tgcgctaagctgcttttgcgcg---ttcggc-aaca-ttg-cctaaagcggcc-gtgtt-----------gcgcccgac-ggtcgccctgcg----c-actca--------------cctcactt--------c-------------ggtcgcacaaa-----ct-t--tttgctaacg----ccctcgcaggaagcc---------------------------------------------------------------------------------------------------------------------------------------------------------------------gccccgcgccgttttccgtaagtg----ccg-ccctgcctcagctgtccgagg---gccgatcaggcg-cctgg-aagctc-gatgagttgagattca-ccagct-gacgctttgcagcctccattgtcggtcgtccccgtca-ccatgggtatgttttctcgcagcgtcaggc---------ccgccgccgttgc---------------------ttctg----gcgctaac-aca---------ccccagtatcatgattggcatg---------------------------------------------------------------------------------------------------------------------cggtcagttcaagggcgagatcaaggtcgagggcagcgacctcgtcatcaacggcaagaaggtccgcttctaccaggaacgtgaccccgccagcattccctggggtgagaccggcgcctactacatcgtcgagtccactggtgttttcaccaccaccgagaaggcctctgctcacttgaagggcggagcaaagaaagttgtcatctctgctccttctgctgacgcccccatgttcgtcatgggtgtcaacaacgagagctacaagtccgacatcaacgtcctctccaacgcatcctgcaccaccaactgccttgct-cccctcgccaaggtcatccacgac-aagtacaccatcatcgagggtc-tcatgaccactgttcactcctacactgccacccag-aagaccgtcgatgg-tccctccgcc-aaggactggcgtggaggccgcactgctgctgccaacatcatccccagtagcaccggtgccgccaaggctgtcggcaaggtcatccccgacctcaacggcaag-ctcaccggcatgg-ctttccgtgtccctacggccaacgtctccgttgtcgatctcactgctcgcattgagaagggcgccagctacgaggaaatcaagcaga
>Phyllosticta_musaechinensis_GZAAS6_1247_
cgaaagggcctcgagtacgcgc--------------------------------------cacggcgcggaaagtgcg--------------cacctctcgaa-cccttgtgtacc-caccg-cgttgctttggcgggcc-gaccc-ggttccgacccgggcggcc-gg-cg-gccccagcctcgtc------cggccagga---cgccc--ggtcaagcgcccgccagcctac--aagac-tcaagc-atcattcc-gtgaagtcctgacg-caccgtccaattt-a-ttaaaactttcaacaacggatctcttggttctggcatcgatgaagaacgcagcgaaatgcgataagtaatgtgaattgcagaattcagtgaatcatcgaatctttgaacgcacattgcgccctctggcattccggggggcatgcctgttcgagcgtcatttcacccctcaagctgctgcttggtgttgggcgacgtccgct--gccgga-cgcgcctcgaagacctcggcgacggcgtctcgg-cctcgagcgtagtag-taag-------acatctcgctttggag-cgccggacggc--ggccgccggaca-a-ccgacccttcgcggtctg-ca--aac--ctaagg-tgacctcggatcaggtagggatacccgct--------------------------------------------------------------------------------------------------------------------------------------------------------------------------------------------------------------------------------------------------------------------------------------------------------------------------------------------------------------------------------------------------------------------------------------------------------------------------------------------------------------------------------------------------------------------------------------------------------------------------------------------------------------------------------------------------------------------------------------------------------------------aggtcagttct-ctcacat-ttt-ctc--------------taagcgcag----ggc----gggtcgcccgtcgcgccacc-----tggtgccg-ctcgccc----ga---ggggca-ttttttgggtggtgggg--ttaggcgctgcgctaagctgctttggcgca---ttcgcc-aaca-tgg-cccgaagcagct----------------------------------ctgcg----c-g-tca--------------cttcacctgcgtgacac---------------------------aaca-t--tttgctaact----ccctcccaggaagccgccgagttcggcaagggttccttcaagtacgcctgggtcctcgacaagctgaaggctgagcgtgagcgtggtatcaccattgatattgctctctggaagtttgagaccccgaagtactatgtcaccgtcattgacgcccccggtcaccgtgacttcatcaagaacgccccgtgctgtttttcgtaagtg----ccg-cccttcctcagctgtccgagg---gccgattaggcg-cccgg-aagctc-gttgagttgagattca-tccact-gacgcgctccagcttccatcgtcggtcgtccccgtca-tcatgggtatgttttctcgcagcgtcaggc---------ccgccgtcgc------------------------ttctg----gcgctaac-gca---------ccgcagtattatgattggc---acctacgctgtacgtatacc-----caaacat------gagcccg-gaagtattatggcc-attggctgaca-------ctttcaggcctacatgctc-aagtatgact-cgacccacggtcagttcaagggcgagatcaaggtcgagggcagcgacctcgtcatcaacggcaagaaggtccgcttctaccaggagcgtgaccccgccagcatcccctgggctgagaccggtgcctactacatcgtcgagtccactggtgttttcaccaccaccgacaaggcctctgctcacttgaagggcggtgccaagaaggtcgtcatttctgctccttcggctgacgcccccatgttcgtcatgggcgtcaacaacgagacctacaagtccgacatcaaggtcctctccaacgcttcttgcaccaccaactgccttgct-cccctcgctaaggtgatccacgac-aagtataccatcatcgagggtc-tcatgaccactgtccactcctacactgccacccag-aaaaccgttgacgg-tccctccgct-aaggactggcgtggtggccgtactgctgctgccaacataattcccagcagcactggtgctgccaaggccgtcggcaaggtcattcccgacctcaatggcaag-ctcactggcatgg-ctttccgtgtccccactgcgaacgtctccgttgtcgacctgactgcccgcattgagaagggcgccagttacgatgagatcaagcaga
>Phyllosticta_musaechinensis_GZAAS6_1384
cgaaagggcctcgagtacgcgc--------------------------------------cacggcgcggaaagtgcg--------------cacctctcgaa-cccttgtgtacc-caccg-cgttgctttggcgggcc-gaccc-ggttccgacccgggcggcc-gg-cg-gccccagcctcgtc------cggccagga---cgccc--ggtcaagcgcccgccagcctac--aagac-tcaagc-atcattcc-gtgaagtcctgacg-caccgtccaattt-a-ttaaaactttcaacaacggatctcttggttctggcatcgatgaagaacgcagcgaaatgcgataagtaatgtgaattgcagaattcagtgaatcatcgaatctttgaacgcacattgcgccctctggcattccggggggcatgcctgttcgagcgtcatttcacccctcaagctgctgcttggtgttgggcgacgtccgct--gccgga-cgcgcctcgaagacctcggcgacggcgtctcgg-cctcgagcgtagtag-taag-------acatctcgctttggag-cgccggacggc--ggccgccggaca-a-ccgacccttcgcggtctg-ca--aac--ctaaggttgacctcggatcaggtagggatacccgct--------------------------------------------------------------------------------------------------------------------------------------------------------------------------------------------------------------------------------------------------------------------------------------------------------------------------------------------------------------------------------------------------------------------------------------------------------------------------------------------------------------------------------------------------------------------------------------------------------------------------------------------------------------------------------------------------------------------------------------------------------------------aggtcagttct-ctcacat-ttt-ctc--------------taagcgcag----ggc----gggtcgcccgtcgcgccacc-----tggtgccg-ctcgccc----ga---ggggca-ttttttgggtggtgggg--ttaggcgctgcgctaagctgctttggcgca---ttcgcc-aaca-tgg-cccgaagcagct----------------------------------ctgcg----c-g-tca--------------cttcacctgcgtgacac---------------------------aaca-t--tttgctaact----ccctcccaggaagccgccgagttcggcaagggttccttcaagtacgcctgggtcctcgacaagctgaaggctgagcgtgagcgtggtatcaccattgatattgctctctggaagtttgagaccccgaagtactatgtcaccgtcattgacgcccccggtcaccgtgacttcatcaagaacgccccgtgctgtttttcgtaagtg----ccg-cccttcctcagctgtccgagg---gccgattaggcg-cccgg-aagctc-gttgagttgagattca-tccact-gacgcgctccagcttccatcgtcggtcgtccccgtca-tcatgggtatgttttctcgcagcgtcaggc---------ccgccgtcgc------------------------ttctg----gcgctaac-gca---------ccgcagtattatgattggc---acctacgctgtacgtatacc-----caaacat------gagcccg-gaagtattatggcc-attggctgaca-------ctttcaggcctacatgctc-aagtatgact-cgacccacggtcagttcaagggcgagatcaaggtcgagggcagcgacctcgtcatcaacggcaagaaggtccgcttctaccaggagcgtgaccccgccagcatcccctgggctgagaccggtgcctactacatcgtcgagtccactggtgttttcaccaccaccgacaaggcctctgctcacttgaagggcggtgccaagaaggtcgtcatttctgctccttcggctgacgcccccatgttcgtcatgggcgtcaacaacgagacctacaagtccgacatcaaggtcctctccaacgcttcttgcaccaccaactgccttgct-cccctcgctaaggtgatccacgac-aagtataccatcatcgagggtc-tcatgaccactgtccactcctacactgccacccag-aaaaccgttgacgg-tccctccgct-aaggactggcgtggtggccgtactgctgctgccaacataattcccagcagcactggtgctgccaaggccgtcggcaaggtcattcccgacctcaatggcaag-ctcactggcatgg-ctttccgtgtccccactgcgaacgtctccgttgtcgacctgactgcccgcattgagaagggcgccagttacgaggagatcaagcaga
>Phyllosticta_musarum_BRIP_57803
----------------------------------------------------------------------------------------------------------------------------------------ggcc-gaccc-ggtttcgacccgggcggcc-gg-cg-gccccagccttatc------cggccagga---cgccc--ggccaagcgcccgccagtctac--gagac-tcaagc-atcattcc-gtgaagtcctgacg-caccattcaattg-a-ttaaaactttcaacaacggatctctcggttctggcatcgatgaagaacgcagcgaaatgcgataagtaatgtgaattgcagaattcagtgaatcatcgaatctttgaacgcacattgcgccctctggtattccggggggcatgcctgttcgagcgtcatttcacccctcaagctactgcttggtgttgggcgacgtccgct--gccgga-cgcgcctcgaagacctcggcgacggcgtctcgg-cctcgagcgtagtag-taaa-------acatctcgctttggag-cgccggacggc--ggccgccg----------------------------------------------------------------------------------------------------------------------------------------------------------------------------------------------------------------------------------------------------------------------------------------------------------------------------------------------------------------------------------------------------------------------------------------------------------------------------------------------------------------------------------------------------------------------------------------------------------------------------------------------------------------------------------------------------------------------------------------------------------------------------------------------------------------------------------------------tcagtcgt-ctcacat-ttt-ctc--------------taagcgcag----ggc----gggtcgcccgtcgcgccacc-----tggtgccg-ctcgcct----gc---ggggca-ttttttgggtggtgggg--ttaggcgctgcgctaagctgctttggcgca---ttcgcc-aaca-tgg-cccgaagcagct----------------------------------ctgcg----c-g-tca--------------cttcacctgcgtcacac---------------------------aaca-t--tttgctaact----ccctcccaggaagccgccgagctc------------------------------------------------------------------------------------------------------------------------------------------------------------gccccgtgctgtttttcgtaagtg----ccg-cccttcctcagctgtccgagg---gccgattaggcg-cccgg-aaggcc-gttgagttgagattca-tccact-gacgtgctccagcttctattgtcggtcgtccccgtca-tcatgggtatgttttctctcagcgtcaggc---------ccgccgtcgc------------------------ttctg----gcgctaac-aca---------ccgcagtattatgattggc-------------------------------------------------------------------------------------------------------------------------------------------------------------------------------------------------------------------------------------------------------------------------------------------------------------------------------------------------------------------------------------------------------------------------------------------------------------------------------------------------------------------------------------------------------------------------------------------------------------------------------------------------------------------------------------------------------------------------------------------------------------------------------
>Phyllosticta_musarum_BRIP_58028
----------------------------------------------------------------------------------------------------------------------------------------ggcc-gaccc-ggtttcgacccgggcggcc-gg-cg-gccccagccttatc------cggccagga---cgccc--ggccaagcgcccgccagtctac--gagac-tcaagc-atcattcc-gtgaagtcctgacg-caccattcaattg-a-ttaaaactttcaacaacggatctctcggttctggcatcgatgaagaacgcagcgaaatgcgataagtaatgtgaattgcagaattcagtgaatcatcgaatctttgaacgcacattgcgccctctggtattccggggggcatgcctgttcgagcgtcatttcacccctcaagctactgcttggtgttgggcgacgtccgct--gccgga-cgcgcctcgaagacctcggcgacggcgtctcgg-cctcgagcgtagtag-taaa-------acatctcgctttggag-cgccggacggc--ggccgccg----------------------------------------------------------------------------------------------------------------------------------------------------------------------------------------------------------------------------------------------------------------------------------------------------------------------------------------------------------------------------------------------------------------------------------------------------------------------------------------------------------------------------------------------------------------------------------------------------------------------------------------------------------------------------------------------------------------------------------------------------------------------------------------------------------------------------------------------tcagtcgt-ctcacat-ttt-ctc--------------taagcgcag----ggc----gggtcgcccgtcgcgccacc-----tggtgccg-ctcgcct----gc---ggggca-ttttttgggtggtgggg--ttaggcgctgcgctaagctgctttggcgca---ttcgcc-aaca-tgg-cccgaagcagct----------------------------------ctgcg----c-g-tca--------------cttcacctgcgtcacac---------------------------aaca-t--tttgctaact----ccctcccaggaagccgccgagctc------------------------------------------------------------------------------------------------------------------------------------------------------------gccccgtgctgtttttcgtaagtg----ccg-cccttcctcagctgtccgagg---gccgattaggcg-cccgg-aaggcc-gttgagttgagattca-tccact-gacgtgctccagcttctattgtcggtcgtccccgtca-tcatgggtatgttttctctcagcgtcaggc---------ccgccgtcgc------------------------ttctg----gcgctaac-aca---------ccgcagtattatgattggc-------------------------------------------------------------------------------------------------------------------------------------------------------------------------------------------------------------------------------------------------------------------------------------------------------------------------------------------------------------------------------------------------------------------------------------------------------------------------------------------------------------------------------------------------------------------------------------------------------------------------------------------------------------------------------------------------------------------------------------------------------------------------------
>Phyllosticta_oblongifoliae_SAUCC210055_
tgaaaggtaatcgagtactcc---------------ggccctaaaaag-------------ccggcggaaagagc--------------------ccttccca-cccttgtgtaccttacca-cgttgctttggcgggcc-gaccc-ggtttcgacccgggcggcc-gg-cg-cccccagcc-cct---aaccgggccagga---cgccc--ggctaagtgcccgccagtatac--aaaac-tcaagcgattatttc-gtgaagtcctgata-tatcattcaattg-a-ttaaaactttcaacaacggatctcttggttctggcatcgatgaagaacgcagcgaaatgcgataagtaatgtgaattgcagaattcagtgaatcatcgaatctttgaacgcacattgcgccctctggtattccggagggcatgcctgttcgagcgtcatttcaccactcaagct-ctgcttggtattgggcgacgtccgct--gccgga-cgcgcctcgaagacctcggcgacggcgtctcag-cctcgagcgtagtag-t--a-------atatctcgctttggag-cgctggacgac--ggccgccggaca-a-tcgacctt---cggtcta--t--t----------------------------------------aaatttgaaa-gctggcgtcttcgacgtccgcgttgtaatttgtagaggatgcttcggcgaggactcctgcctaagtcccctggaacggggcgtcacagagggtgagaatcccgtatgtggcgggcggtccaagccatgtgaagctccttcgacgagtcgagttgtttgggaatgcagctctaaatgggaggtaaatttcttctaaagctaaatattggccagagaccgatagcgcacaagtagagtgatcgaaagatgaaaagcactttggaaagagagttaaaaagtacgtgaaattgttgaaagggaagcgcttgcaaccagactcgcccgcagttgctcagccggcctcttggccggtttactcttctgcgatcgggccagcatcagttcgggcggctggataaaggtttcgggaatgtagcacccttcggggtgtgttatagcccgtcgcggaatgcggccagcctggactgaggatctcgcttcggcaaggatgctggcgtaatggttgtaagcggcccgtcttgaaacacggaccaaggagtctaacatctatgcgagtgtttgggtgtcaaacccatgcgcgtaatgaaagtgaacggaggtgggaacccttcacggggtgcaccatcgaccgatcctgatgtcttcggatggatttgagtaagagcatagctgttgggacccgaaagatggtgaactatgcctgaatagggtgaagccagaggaaactctgaggtcagttgc-ctcacat-ttt-ctt--------------tgagtgcag----ggc-----ggtcgctcgccgcgccacc-----tggtgccgcctcgcct----ga---ggggca-ttttttgggtggtgggg--tcgggcgctgcgctaagctgctttggcgcg---ttcggc-aaca-tgg-cccaaagcagcc----------------------------------ctccg----c-a-cca--------------cttcactttggttgcac---------------------------aaca-t--tttgctaacg----cctttccaggaagccgccgagctcggcaagggttccttcaagtacgcctgggtccttgacaagctgaaggctgagcgtgagcgtggtatcaccatcgacattgctctctggaagttcgagaccccgaagtactatgtcaccgtcattgacgcccccggtcaccgtgacttcatcaagaacgccccgcgctgttttccgtaagtc----ccg-ccctacctcagctgtccgagg---gccgattaggcg-cccgg-aagctc-catgtgttgagatttg-cccgct-gacaccatgtagcctccattgtcggtcgtccccgtca-ccatgggtatgttttctcgcagcgtcaggc---------ccgccgccgtcgc---------------------ttctg----gcgctaac-gca---------ccgcagtatcatgattggtatgacctacgctgtacgtccacc-----caaacatgg---agagctcg-gaaacaagatggta-aatggctaacg----cctccctcaggcctacatgctc-aagtatgact-ccacccacggtcagttcaagggcgagatcaaggtcgagggcagcgacctcgtcatcaacggcaagaaggtccgcttctaccaggagcgtgaccccgccagcatcccctgggctgagaccggtgcctactacatcgtcgagtccactggtgtcttcaccaccaccgagaaggcctctgctcacttgaagggcggtgccaagaaggtcgtcatctctgctccctctgctgacgcccccatgtttgtcatgggtgtcaacaacgagacctacaagtccgacatcaacgtcctctccaacgcctcttgcaccaccaactgccttgct-cccctcgccaaggtcatccacgac-aagtacaccatcattgagggtc-tcatgaccactgtccactcctacactgccacccag-aagaccgtcgacgg-tccctccgct-aaggactggcgtggtggccgcactgctgctaccaacatcatccccagcagcaccggtgccgccaaggctgtcggcaaggtcattcctgagctcaacggcaag-ctcaccggcatgg-ctttccgtgtccccacctccaacgtctccgttgtcgacctgactgctcgcattgagaagggcgccagctacgaggagatcaagcaga
>Phyllosticta_oblongifoliae_SAUCC210052_
tgaaaggtaatcgagtactcc---------------ggccctaaaaag-------------ccggcggaaagagc--------------------ccttccca-cccttgtgtaccttacca-cgttgctttggcgggcc-gaccc-ggtttcgacccgggcggcc-gg-cg-cccccagcc-cct---aaccgggccagga---cgccc--ggctaagtgcccgccagtatac--aaaac-tcaagcgattatttc-gtgaagtcctgata-tatcattcaattg-a-ttaaaactttcaacaacggatctcttggttctggcatcgatgaagaacgcagcgaaatgcgataagtaatgtgaattgcagaattcagtgaatcatcgaatctttgaacgcacattgcgccctctggtattccggagggcatgcctgttcgagcgtcatttcaccactcaagct-ctgcttggtattgggcgacgtccgct--gccgga-cgcgcctcgaagacctcggcgacggcgtctcag-cctcgagcgtagtag-t--a-------atatctcgctttggag-cgctggacgac--ggccgccggaca-a-tcgacctt---cggtcta--t--tctttccaaaggtgacc------------------------aaatttgaaa-gctggcgtcttcgacgtccgcgttgtaatttgtagaggatgcttcggcgaggactcctgcctaagtcccctggaacggggcgtcacagagggtgagaatcccgtatgtggcgggcggtccaagccatgtgaagctccttcgacgagtcgagttgtttgggaatgcagctctaaatgggaggtaaatttcttctaaagctaaatattggccagagaccgatagcgcacaagtagagtgatcgaaagatgaaaagcactttggaaagagagttaaaaagtacgtgaaattgttgaaagggaagcgcttgcaaccagactcgcccgcagttgctcagccggcctcttggccggtttactcttctgcgatcgggccagcatcagttcgggcggctggataaaggtttcgggaatgtagcacccttcggggtgtgttatagcccgtcgcggaatgcggccagcctggactgaggatctcgcttcggcaaggatgctggcgtaatggttgtaagcggcccgtcttgaaacacggaccaaggagtctaacatctatgcgagtgtttgggtgtcaaacccatgcgcgtaatgaaagtgaacggaggtgggaacccttcacggggtgcaccatcgaccgatcctgatgtcttcggatggatttgagtaagagcatagctgttgggacccgaaagatggtgaactatgcctgaatagggtgaagccagaggaaactctgaggtcagttgc-ctcacat-ttt-ctt--------------tgagtgcag----ggc-----ggtcgctcgccgcgccacc-----tggtgccgcctcgcct----ga---ggggca-ttttttgggtggtgggg--tcgggcgctgcgctaagctgctttggcgcg---ttcggc-aaca-tgg-cccaaagcagcc----------------------------------ctccg----c-a-cca--------------cttcactttggttgcac---------------------------aaca-t--tttgctaacg----cctttccaggaagccgccgagctcggcaagggttccttcaagtacgcctgggtccttgacaagctgaaggctgagcgtgagcgtggtatcaccatcgacattgctctctggaagttcgagaccccgaagtactatgtcaccgtcattgacgcccccggtcaccgtgacttcatcaagaacgccccgcgctgttttccgtaagtc----ccg-ccctacctcagctgtccgagg---gccgattaggcg-cccgg-aagctc-catgtgttgagatttg-cccgct-gacgccatgtagcctccattgtcggtcgtccccgtca-ccatgggtatgttttctcgcagcgtcaggc---------ccgccgccgtcgc---------------------ttctg----gcgctaac-gca---------ccgcagtatcatgattggtatgacctacgctgtacgtccacc-----caaacatgg---agagctcg-gaaacaagatggta-aatggctaacg----cctccctcaggcctacatgctc-aagtatgact-ccacccacggtcaattcaagggcgagatcaaggtcgagggcagcgacctcgtcatcaacggcaagaaggtccgcttctaccaggagcgtgaccccgccagcatcccctgggctgagaccggtgcctactacatcgtcgagtccactggtgtcttcaccaccaccgagaaggcctctgctcacttgaagggcggtgccaagaaggtcgtcatctctgctccctctgctgacgcccccatgtttgtcatgggtgtcaacaacgagacctacaagtccgacatcaacgtcctctccaacgcctcttgcaccaccaactgccttgct-cccctcgccaaggtcatccacgac-aagtacaccatcattgagggtc-tcatgaccactgtccactcctacactgccacccag-aagaccgtcgacgg-tccctccgct-aaggactggcgtggtggccgcactgctgctaccaacatcatccccagcagcaccggtgccgccaaggctgtcggcaaggtcattcctgagctcaacggcaag-ctcaccggcatgg-ctttccgtgtccccacctccaacgtctccgttgtcgacctgactgctcgcattgagaagggcgccagctacgaggagatcaagcaga
>Phyllosticta_paracapitalensis_CPC_26517_
tgaaaggttccagagtaggc-----------------gctacaa-------------------cgccgaaatga---------------------ccttctca-cccttgtgtact-cacta-tgttgctttggcgggtc-gacct-ggttccgacccaggcggcc-gg-cg-cccccagcc-tga---ac--tggccagga---cgccc--ggctaagtgcccgccagtatac--aaaac-tcaagaattcatttt-gtgaagtcctgata-tatcatttaattg-a-ttaaaactttcaacaacggatctcttggttctggcatcgatgaagaacgcagcgaaatgcgataagtaatgtgaattgcagaattcagtgaatcatcgaatctttgaacgcacattgcgccctctggtattccggagggcatgcctgtccgagcgtcatttcaaccctcaagct-ctgcttggtattgggcaacgtccgct--gccgga-cgtgccttgaagacctcggcgacggcgtcctag-cctcgagcgtagtag-taaa-------atatctcgctttggag-tgctgggcgac--ggccgccggaca-a-tcgacctt---cggtcta-----t----------------------------------------aaatttgaaa-gctggcgtcttcgacgtccgcgttgtaatttgtagaggatgcttcggcgaagactcctgcctaagtcccctggaacggggcgtcatagagggtgagaatcccgtatgtggcgggcagtctaagccatgtgaagctccttcgacgagtcgagttgtttgggaatgcagctctaaatgggaggtaaatttcttctaaagctaaatattggccagagaccgatagcgcacaagtagagtgatcgaaagatgaaaagcactttggaaagagagttaaaaagtacgtgaaattgttgaaagggaagcgcttgcaaccagactcgctcgtagttgctcagccggcctcttggccggtgtactcttctacgatcgggccagcatcagttcgggcggcaggataaaggtgtcgggaatgtagcacccttcggggtgtgttatagcccggcgcggaatgctgccagcctggactgaggatctcgcttcggcaaggatgctggcgtaatggttgtaagcggcccgtcttgaaacacggaccaaggagtctaacatctatgcgagtgtttgggtgtcaaacccatgcgcgtaatgaaagtgaacggaggtgggaacccctcacggggtgcaccatcgaccgatcctgatgtcttcggatggatttgagtaagagcatagctgttgggacccgaaagatggtgaactatgcctgaatagggtgaagccagaggaaactctg---tcagtcgc-ctcacat-ttt-ctt--------------tgagcgcag----ggc----gggtcgctcgtcgcgccacc-----tggtgccgcctcgcct----ga---ggggca-ttttttgggtggtgggg--tcgggcgctacgctaagctgctttggcgcc---ttcgcc-aaca-tgg-cccaaagcagcc----------------------------------ctgcg----c-g-tca--------------cttcacttatgttgcac---------------------------aaca-t--tttgctaacg----ccctcccaggaagccgccgagctcgg----------------------------------------------------------------------------------------------------------------------------------------------------------gccccgcgctgttttccgtaagtc----ccg-ccctgcctcagctgtccgagg---gccgactaggcg-cccgg-aagctc-gatgagttgagatttg-cccact-gacgcgctacagcctccattgtcggtcgtccccgtca-ccatgggtatgttttctcgcagcgtcaggc---------ccgccgccgtcgc---------------------ttctg----gcgctaac-gca---------ccgcagtatcatgattggcatg---------------------------------------------------------------------------------------------------------------------cggtcagttcaagggcgagatcaaggtcgagggcagcgacctcgtcatcaacggcaagaaggtccgcttctaccaggagcgtgaccccgccagcatcccctgggctgagaccggtgcctactacatcgtcaagtccactggtgttttcaccaccaccgagaaggcctctgctcacttgaagggcggtgccaagaaggttgtcatctctgctccttcggctgacgcccccatgttcgtcatgggcgtcaacaacgagacctacaagtctgacatcaacgtcctctccaacgcttcttgcaccaccaactgccttgct-ccccttgccaaggtcatccacgac-aagtacaccatcgttgagggtc-tcatgaccactgtccactcctacactgccacccag-aagaccgttgacgg-tccctccgct-aaggactggcgtggtggccgcactgctgctgccaacatcatccccagcagcactggtgccggtaaggctgtcggcaaggtcattcccgacctcaacggcaag-ctcaccggcatgg-ctttccgtgtccccactgccaacgtctccgttgtcgacctgactgcccgcattgagaagggtgccagctacgaggagatcaagcaga
>Phyllosticta_paracapitalensis_CPC_26518_
tgaaaggttccagagtaggc-----------------gctacaa-------------------cgccgaaatga---------------------ccttctca-cccttgtgtact-cacta-tgttgctttggcgggtc-gacct-ggttccgacccaggcggcc-gg-cg-cccccagcc-tga---ac--tggccagga---cgccc--ggctaagtgcccgccagtatac--aaaac-tcaagaattcatttt-gtgaagtcctgata-tatcatttaattg-a-ttaaaactttcaacaacggatctcttggttctggcatcgatgaagaacgcagcgaaatgcgataagtaatgtgaattgcagaattcagtgaatcatcgaatctttgaacgcacattgcgccctctggtattccggagggcatgcctgtccgagcgtcatttcaaccctcaagct-ctgcttggtattgggcaacgtccgct--gccgga-cgtgccttgaagacctcggcgacggcgtcctag-cctcgagcgtagtag-taaa-------atatctcgctttggag-tgctgggcgac--ggccgccggaca-a-tcgacctt---cggtcta-----t----------------------------------------aaatttgaaa-gctggcgtcttcgacgtccgcgttgtaatttgtagaggatgcttcggcgaagactcctgcctaagtcccctggaacggggcgtcatagagggtgagaatcccgtatgtggcgggcagtctaagccatgtgaagctccttcgacgagtcgagttgtttgggaatgcagctctaaatgggaggtaaatttcttctaaagctaaatattggccagagaccgatagcgcacaagtagagtgatcgaaagatgaaaagcactttggaaagagagttaaaaagtacgtgaaattgttgaaagggaagcgcttgcaaccagactcgctcgtagttgctcagccggcctcttggccggtgtactcttctacgatcgggccagcatcagttcgggcggcaggataaaggtgtcgggaatgtagcacccttcggggtgtgttatagcccggcgcggaatgctgccagcctggactgaggatctcgcttcggcaaggatgctggcgtaatggttgtaagcggcccgtcttgaaacacggaccaaggagtctaacatctatgcgagtgtttgggtgtcaaacccatgcgcgtaatgaaagtgaacggaggtgggaacccctcacggggtgcaccatcgaccgatcctgatgtcttcggatggatttgagtaagagcatagctgttgggacccgaaagatggtgaactatgcctgaatagggtgaagccagaggaaactctg---tcagtcgc-ctcacat-ttt-ctt--------------tgagcgcag----ggc----gggtcgctcgtcgcgccacc-----tggtgccgcctcgcct----ga---ggggca-ttttttgggtggtgggg--tcgggcgctacgctaagctgctttggcgcc---ttcgcc-aaca-tgg-cccaaagcagcc----------------------------------ctgcg----c-g-tca--------------cttcacttatgttgcac---------------------------aaca-t--tttgctaacg----ccctcccaggaagccgccgagctcgg----------------------------------------------------------------------------------------------------------------------------------------------------------gccccgcgctgttttccgtaagtc----ccg-ccctgcctcagctgtccgagg---gccgactaggcg-cccgg-aagctc-gatgagttgagatttg-cccact-gacgcgctacagcctccattgtcggtcgtccccgtca-ccatgggtatgttttctcgcagcgtcaggc---------ccgccgccgtcgc---------------------ttctg----gcgctaac-gca---------ccgcagtatcatgattggcatg---------------------------------------------------------------------------------------------------------------------cggtcagttcaagggcgagatcaaggtcgagggcagcgacctcgtcatcaacggcaagaaggtccgcttctaccaggagcgtgaccccgccagcatcccctgggctgagaccggtgcctactacatcgtcaagtccactggtgttttcaccaccaccgagaaggcctctgctcacttgaagggcggtgccaagaaggttgtcatctctgctccttcggctgacgcccccatgttcgtcatgggcgtcaacaacgagacctacaagtctgacatcaacgtcctctccaacgcttcttgcaccaccaactgccttgct-ccccttgccaaggtcatccacgac-aagtacaccatcgttgagggtc-tcatgaccactgtccactcctacactgccacccag-aagaccgttgacgg-tccctccgct-aaggactggcgtggtggccgcactgctgctgccaacatcatccccagcagcactggtgccgctaaggctgtcggcaaggtcattcccgacctcaacggcaag-ctcaccggcatgg-ctttccgtgtccccactgccaacgtctccgttgtcgacctgactgcccgcattgagaagggtgccagctacgaggagatcaagcaga
>Phyllosticta_parthenocissi_CBS_111645_
cgaaagg--atcgagtacgcc--------------cggccgtcaaaag------------ccgggccgaaagagc--------------------ccttctca-cccttgtgtaccctacca-cgttgctttggcgggcc-gaccc-ggtttcgacccgggcggcc-gg-cg-cccccagcc-ctc---gc-ggggccagga---cgccg--ggccaagcgcccgccagtatac--aaaac-tcaagcgattatctt-gtgaagtcctgacgttatcattcaattg-a-ttaaaactttcaacaacggatctcttggttctggcatcgatgaagaacgcagcgaaatgcgataagtaatgtgaattgcagaattcagtgaatcatcgaatctttgaacgcacattgcgccctctggcattccggagggcatgcctgttcgagcgtcatttcaaccctcaagct-ctgcttggtattgggcgacgtccgcc--gtcgga-cgcgcctcgaagacctcggcgacggcgtctcgg-cctcgagcgtagtag-t--a-------acatctcgctttggag-cgccgggcgac--ggccgccggaca-a-ccggaccttcgcggtcca--t--ctttccaaaggttgacctcggat--------------------------------------------------------------------------------------------------------------------------------------------------------------------------------------------------------------------------------------------------------------------------------------------------------------------------------------------------------------------------------------------------------------------------------------------------------------------------------------------------------------------------------------------------------------------------------------------------------------------------------------------------------------------------------------------------------------------------------------------------------------------------------------aggtcagtgcc-ctcaaatattt-ctt--------------tgagcgcag----ggc----aggtcgctcgtcgcgccacc-----tggagccgcctcgcct----ga---ggggca--tttttgggtggt-ggg--tcgggcgctacgctaagctgctttggcgcc---ttcggc-aaca-tgg-cccaaagcagcc----------------------------------ctgcg----c-a-cca--------------cttcactttggtcggac---------------------------aaca-t--tttgctaaac----ctctctcaggaagccgccgagctcggtaagggttccttcaagtaaa--------------------------------------------------------------------------------------------------------------------------------------gcctcgcgctgttttccgtaagtc----ccg-ccctgcctgggctttccgagg---gttgattaggca-cttgg-aagctc-gatgagttga-atatg-ctagct-gacgcgatgcagcttccattgtcggtcgtccccgtca-ccatgggtatgttttcttgcagcgtcgggc---------ccgccgccgttac---------------------ctgtg----ccgctaac-gta---------tctcagtatcatgattggcatg----------------------------------------------------------------------------------------------------------------------------------------------------------------------------------------------------------------------------------------------------------------------------------------------------------------------------------------------------------------------------------------------------------------------------------------------------------------------------------------------------------------------------------------------------------------------------------------------------------------------------------------------------------------------------------------------------------------------------------------------------------------------------
>Phyllosticta_partricuspidatae_NBRC_9466_
cgaaagg--atcgagtaggcc---------------ggccctcgaaag-------------ccggccgaaagagc--------------------ccttctca-cccttgtgtaccttacca-cgttgctttggcgggcc-gaccc-ggtttcgacccgggcggcc-gg-cg-cccccagcc-ccc---gc--gggccagga---cgtcc--ggccaagcgcccgccagtatac--aaaac-tcaagcgattatctt-gtgaagtcctgacg-catcattcaattg-a-ttaaaactttcaacaacggatctcttggttctggcatcgatgaagaacgcagcgaaatgcgataagtaatgtgaattgcagaattcagtgaatcatcgaatctttgaacgcacattgcgccctctggcattccggagggcatgcctgttcgagcgtcatttcaaccctcaagct-ctgcttggtattgggcgacgtccgcc--gtcgga-cgcgcctcgaagacctcggcgacggcgtcccag-cctcgagcgtagtag-t--a-------acatctcgctttggag-cgctgggcgac--ggccgccggaca-a-ccgaccta---cggtcta--at-ttttccaaaggttgacctcggatcaggtagggatacccgct--------------------------------------------------------------------------------------------------------------------------------------------------------------------------------------------------------------------------------------------------------------------------------------------------------------------------------------------------------------------------------------------------------------------------------------------------------------------------------------------------------------------------------------------------------------------------------------------------------------------------------------------------------------------------------------------------------------------------------------------------------------------aggtcagtctc-ctcaaaatttt-cta--------------ggagcgcag----ggc----ggatcgcttgtcgcgccatc-----tggtgccgcctcgcct----ga---ggggca--ttttggggtggtgggg--tcgggcgctacgctaagctgctttggcgcc---ttcggc-aaca-tag-cccaaagcagcc----------------------------------ctgcg----c-a-cca--------------cttcacttttgtcgggc---------------------------aaca-t--tttgctaaac----cactcccaggaagccgccgagctcggtaagggttccttcaagta----------------------------------------------------------------------------------------------------------------------------------------gcctcgcgctgttttccgtaagtc----ccg-ccctgcctgagctttccgagt---gccgattaggcg-cccgg-aagctc-gatgagttga-attcg-ctagct-gacgcgatgcagcttccattgtcggccgtccccgtca-ccatgggtatgttttctcgcagcgtcgggc---------ccgctgccgttgc---------------------ttctg----gggctaac-gca---------tctcagtatcatgattggcatg-----------------------------------------ctcg-ggaacaagatggac-agtggctaacg----cctctatcaggcctacatgctc-aagtatgact-ccacccacggccagttcaagggtgagatcaaggtcgagggcaacgaccttgtcatcaacggcaagaaggtccgcttctaccaggagcgtgaccccgccagcattccctgggctgagactggtgcttactacatcgtcgagtccactggtgtcttcaccaccacggagaaggcctctgctcacttgaagggcggtgctaaaaaggttgtcatctctgctccttcggccgacgctccaatgttcgtcatgggcgtcaacaacgagacctacaagtccgacatcaacgtcctttccaacgcctcttgcaccaccaactgccttgct-cctctcgccaaggttatccacgac-aaatacaccatcattgagggcc-tcatgaccactgtccactcctacactgccactcag-aagaccgttgacgg-cccctctgcc-aaggactggcgtggtggccgcactgctgctgccaacatcattcccagcagcaccggtgccgccaaggctgtcggcaaggtcatccccgatctgaacggcaag-ctcactggcatgg-ctttccgtgtccccactcagaacgtctccgttgtcgacctgactgctcgcattgagaagggcgccagctatgaggagatcaagcaga
>Phyllosticta_partricuspidatae_NBRC_9757_
cgaaagg--atcgagtaggcc---------------ggccctcgaaag-------------ccggccgaaagagc--------------------ccttctca-cccttgtgtaccttacca-cgttgctttggcgggcc-gaccc-ggtttcgacccgggcggcc-gg-cg-cccccagcc-ccc---gc--gggccagga---cgtcc--ggccaagcgcccgccagtatac--aaaac-tcaagcgattatctt-gtgaagtcctgacg-catcattcaattg-a-ttaaaactttcaacaacggatctcttggttctggcatcgatgaagaacgcagcgaaatgcgataagtaatgtgaattgcagaattcagtgaatcatcgaatctttgaacgcacattgcgccctctggcattccggagggcatgcctgttcgagcgtcatttcaaccctcaagct-ctgcttggtattgggcgacgtccgcc--gtcgga-cgcgcctcgaagacctcggcgacggcgtcccag-cctcgagcgtagtag-t--a-------acatctcgctttggag-cgctgggcgac--ggccgccggaca-a-ccgaccta---cggtcta--at-ttttccaaaggttgacctcggatcaggtagggatacccgct--------------------------------------------------------------------------------------------------------------------------------------------------------------------------------------------------------------------------------------------------------------------------------------------------------------------------------------------------------------------------------------------------------------------------------------------------------------------------------------------------------------------------------------------------------------------------------------------------------------------------------------------------------------------------------------------------------------------------------------------------------------------aggtcagtctc-ctcaaaatttt-cta--------------ggagcgcag----ggc----ggatcgcttgtcgcgccatc-----tggtgccgcctcgcct----ga---ggggca--ttttggggtggtgggg--tcgggcgctacgctaagctgctttggcgcc---ttcggc-aaca-tag-cccaaagcagcc----------------------------------ctgcg----c-a-cca--------------cttcacttttgtcgggc---------------------------aaca-t--tttgctaaac----cactcccaggaagccgccgagctcggtaagggttccttcaagta----------------------------------------------------------------------------------------------------------------------------------------gcctcgcgctgttttccgtaagtc----ccg-ccctgcctgagctttccgagt---gccgattaggcg-cccgg-aagctc-gatgagttga-attcg-ctagct-gacgcgatgcagcttccattgtcggccgtccccgtca-ccatgggtatgttttctcgcagcgtcgggc---------ccgctgccgttgc---------------------ttctg----gggctaac-gca---------tctcagtatcatgattggcatg-----------------------------tatga---ggaactcg-ggaacaagatggac-agtggctaacg----cctctatcaggcctacatgctc-aagtatgact-ccacccacggccagttcaagggtgagatcaaggtcgagggcaacgaccttgtcatcaacggcaagaaggtccgcttctaccaggagcgtgaccccgccagcattccctgggctgagactggtgcttactacatcgtcgagtccactggtgtcttcaccaccacggagaaggcctctgctcacttgaagggcggtgctaaaaaggttgtcatctctgctccttcggccgacgctccaatgttcgtcatgggcgtcaacaacgagacctacaagtccgacatcaacgtcctttccaacgcctcttgcaccaccaactgccttgct-cctctcgccaaggttatccacgac-aaatacaccatcattgagggcc-tcatgaccactgtccactcctacactgccactcag-aagaccgttgacgg-cccctctgcc-aaggactggcgtggtggccgcactgctgctgccaacatcattcccagcagcaccggtgccgccaaggctgtcggcaaggtcatccccgatctgaacggcaag-ctcactggcatgg-ctttccgtgtccccactcagaacgtctccgttgtcgacctgactgctcgcattgagaagggcgccagctatgaggagatcaagcaga
>Phyllosticta_philoprina_CBS_587_69_
tgaaagatccttagtacagcgt----------tggtccccctaaaaagg-----------cgccactggaaaaggct----------------tctcttcacaccccttgtgtaccttacca-tgttgctttggcgggcc-gaccc-ggtttcgacccgggcggcc-gg-cg-cccccagcccctc---acc-gggccagga---ctccc--ggctaagcgcccgccagtatac--aaaac-tccagcgattattac-gtgtagtcctgattatattattcaatta-a-ttaaaactttcaacaacggatctcttggttctggcatcgatgaagaacgcagcgaaatgcgataagtaatgtgaattgcagatttcagtgaatcatcgaatctttgaacgcacattgcgccctctggtattccggagggcatgcctgttcgagcgtcatttcaaccctcaagct-ctgcttggtattgggcgacgtccgct--gccgga-cgcgcctcgaagacctcggcgacggcgtcccag-cctcgagcgtagtag-taaa-------atatctcgctttggag-tgctgggcgac--ggccgccggaca-------------------------------------------------------------------aaatttgaaa-gctggcaccttcggtgtccgcgttgtaatttgtagaggatgcttcggcgaggactcctgcctaagtcccctggaacggggcgtcacagagggtgagaatcccgtatgtggcgggcggtccaagccatgtgaagctccttcgacgagtcgagttgtttgggaatgcagctctaaatgggaggtaaatttcttctaaagctaaatattggccagagaccgatagcgcacaagtagagtgatcgaaagatgaaaagcactttggaaagagagttaaaaagtacgtgaaattgttgaaagggaagcgcttgcaaccagactcgctcgcagttgctcagccggcctcttggccggtgtactcttctgcgatcgggccagcatcagttcgggcggccggataaaggtgtcgggaatgtagcacccttcggggtgtgttatagcccggcgcggaatgcggccagcctggactgaggatctcgcttcggcaaggatgctggcgtaatggttgtaagcggcccgtcttgaaacacggaccaaggagtctaacatctatgcgagtgtttgggtgtcaaacccatgcgcgtaatgaaagtgaacggaggtgggaacccctcacggggtgcaccatcgaccgatcctgatgtcttcggatggatttgagtaagagcatagctgttgggacccgaaagatggtgaactatgcctgaatagggtgaagccagaggaaactctg----cagttgc-ctcacac-ttt-ctt--------------tgagcgcaa----ggg----cgccccgctctcgcgccacc-----ttttgctatctccgcctcgaag---ggagca-atttt----ttgtaggg--tcggac--tgcgctaagctgctttgacgcg---atcggc-aaca-tcgccccgaagtagca-ttttt-----------gcgccc-gc-cgtcgccccgca----c-agcca--------------cttcac----------t-------------gtgccgcacaa-----ca-t--tttgctaacg----ccctcttaggaag-----------------------------------------------------------------------------------------------------------------------------------------------------------------------gccccgcgctgttttccgtaagtc----ccg-ccctgcctcagctgtccaagg---gccgattaggca-cccgg-aagctc-gatgagttgagcttcg-ccagct-gacgcgctacagcttccattgtcggtcgtccccgtca-ccatgggtatgtttcctcgcagcgtcaggc---------ccgccgccgtcgc---------------------ttctg----gcgctaac-gca---------ccgcagtatcatgattggcatg---------------------------------------------------------------------------------------------------------------------cggtcagttcaagggcgagatcaaggtcgagggcagcgacctggtcatcaacggcaagaaggtccgcttctaccaggagcgtgaccctgccagcattccctgggccgagactggtgcctactacatcgtcgagtccactggtgtcttcaccaccaccgagaaggcctctgctcacttgaagggcggtgccaagaaggttgtcatttctgctccttcggctgacgcccccatgttcgtcatgggcgtcaacaacgagacctataagtccgacatcaacgtcctctccaacgcctcctgcaccaccaactgccttgct-cccctcgccaaggtcatccacgac-aagtacaccattgttgaggctc-tcatgaccactgtccactcctacactgccacccag-aagacggttgacgg-tccctccgcc-aaggactggcgtggtggccgcactgctgctaccaacatcatccccagcagcaccggtgccgccaaggctgtcggcaaggtcattcccgaccttaacggcaag-ctcaccggcatgg-ctttccgtgtccccactgccaacgtctccgttgttgacctcactgctcgcattgagaagggtgccagctacgaggagatcaagcaga
>Phyllosticta_phoenicis_CBS_147091_
tgaaaggtcttcgagtaggc-----------------gccacaa-------------------cgccgaaagaac--------------------ctctctca-cccttgtgtacc-cactg-tgttgctttggcgggcc-gaccc-ggttctgacccgggcggcc-gg-cg-cccccagcc-cta---ac--cggccagga---cgccc--ggctaagtgcccgccagtatac--aaaac-tcaagcgattatttt-gtaaagtcctgata-tatcattcaattg-a-ttaaaactttcaacaacggatctcttggttctggcatcgatgaagaacgcagcgaaatgcgataagtaatgtgaattgcagaattcagtgaatcatcgaatctttgaacgcacattgcgccctctggtattccggagggcatgcctgttcgagcgtcatttcaaccctcaagct-ctgcttggtattgggcgacgtccgct--gccgga-cgcgcctcgaagacctcggcgacggcgtctcag-cctcgagcgtagtag-taaa-------atatctcgctttggag-cgctggacggt--ggccgccggaca-a-tcgacctt---cggtcta-----tttttccaaggttgacctcggat------------------aaatttgaaa-gctggcgtcttcgatgtccgcgttgtaatttgtagaggatgcttcggcgaagactcctgcctaagtcccctggaacggggcgtcatagagggtgagaatcccgtgtgtggcgggcagtctaagccatgtgaagctccttcgacgagtcgagttgtttgggaatgcagctctaaatgggaggtaaatttcttctaaagctaaatattggccagagaccgatagcgcacaagtagagtgatcgaaagatgaaaagcactttggaaagagagttaaaaagtacgtgaaattgttgaaagggaagcgcttgcaaccagactcgcccgtagttgctcagccggcctcttggccggtgtactcttctgcggtcgggccagcatcagttcgggcggctggataaaggtgccgggaatgtagcacccttcggggtgtgttatagcccggcgcggaatgcagccagcctggactgaggatctcgcttcggcaaggatgctggcgtaatggttgtaagcggcccgtcttgaaacacggaccaaggagtctaacatctatgcgagtgtttgggtgtcaaacccatgcgcgtaatgaaagtgaacggaggtgggaaccctttacggggtgcaccatcgaccgatcctgatgtcttcggatggatttgagtaagagcatagctgttgggacccgaaagatggtgaactatgcctgaatagggtgaagccagaggaaactctgaggtcagtcgc-ctcacat-ttt-ctt--------------tgagcgcag----ggc----gggtcgcccgtcgcgccacc-----tggtgccgcctcgcct----ga---ggggca-ttttttgtgtggtgggg--tcgggcgctacgccaagatgctttggcgcc---ttcgcc-aaca-tgg-cccaaagcagcc----------------------------------ctgcg----c-g-tca--------------cttcactcgcgtcgcac---------------------------aaca-t--tttgctaacg----ccctcccaggaagccgccgagctcggcaagggttccttcaagtacgcctgggtcctcgacaagctgaaggctgagcgtgagcgtggtatcaccatcgacattgctctctggaagttcgagaccccgaagtactatgttaccgtcattgacgcccccggccaccgtgacttcatcaagaac---------tgttttccgtaagtc----ccg-ccctgcctcagctgtccgagg---ggcgattaggcg-cccgg-aagctc-catgagttgagatttg-cccact-gacgcgctgcagcctccattgtcggtcgtccccgtca-ccatgggtatgttttctcgcagcgtcaggc---------ccgccgccgtcac---------------------ttctg----gcgctaac-gca---------ccgcagtatcatgattggcatgacctacgctgtacgtccacc-----caaacatga---agagcctg-gagaaaacatggct-aatggctaacg-----ccccgtcaggcctacatgctc-aagtatgact-ccacccacggtcagttcaagggtgagatcaaggtcgagggcagcgacctcgtcatcaacggcaagaaggtccgcttctaccaggagcgtgaccccgccagcatcccctgggctgagaccggtgcctactacatcgtcgagtccactggtgttttcaccaccaccgagaaggcctctgctcacttgaagggcggtgccaagaaggttgtcatctctgctccttcggctgacgcccccatgttcgtcatgggtgtcaacaacgagacctacaagtccgacatcaacgtcctctccaacgcttcttgcacaaccaactgc---------------------------------------------------------------------------------------------------------------------------------------------------------------------------------------------------------------------------------------------------------------------------------------------------------------------------------
>Phyllosticta_pterospermi_SAUCC210104_
tgaaaggtcttcgagta-------------------ggctgcaa-------------------ggcccaaagaac--------------------ctctctca-cccttgtgtaccttacca-tgttgctttggcgggcc-gaccc-ggtttcgacccgggcggcc-gg-cg-cccccagcc-ctg---ac--gggccagga---cgccc--ggctaagtgcccgccagtatac--aaaac-tcaagcgattatttt-gtgaagtcctgata-tatcattcaattg-a-ttaaaactttcaacaacggatctcttggttctggcatcgatgaagaacgcagcgaaatgcgataagtaatgtgaattgcagaattcagtgaatcatcgaatctttgaacgcacattgcgccctctggtattccggagggcatgcctgttcgagcgtcatttcaaccctcaagct-ctgcttggtattgggcgacgtccgct--gccgga-cgcgcctcgaagacctcggcgacggcgtcttag-cctcgagcgtagtag-t--a-------atatctcgctttggag-tgctggacgac--ggccgccggaca-a-tcgacctt---cggtcta--t--t-tttccaaggttgacctcggatcaggtagggatacccgctaaatttgaaa-gctggcgtcttcgacgtccgcgttgtaatttgtagaggatgcttcggcgaagactcctgcctaagtcccctggaacggggcgtcatagagggtgagaatcccgtatgtggcgggcagtccgagccatgtgaagctccttcgacgagtcgagttgtttgggaatgcagctctaaatgggaggtaaatttcttctaaagctaaatattggccagagaccgatagcgcacaagtagagtgatcgaaagatgaaaagcactttggaaagagagttaaaaagtacgtgaaattgttgaaagggaagcgcttgcaaccagactcgctcgtagttgctcagccggcctcttggccggtgtactcttctgcgatcgggccagcatcagttcgggcggccggataaaggtgtcgggaatgtagcacccttcggggtgtgttatagcccggcgcggaatgcggccagcctggactgaggatctcgcttcggcaaggatgctggcgtaatggttgtaagcggcccgtcttgaaacacggaccaaggagtctaacatctatgcgagtgtttgggtgtcaaacccatgcgcgtaatgaaagtgaacggaggtgggaacccttcacggggtgcaccatcgaccgatcctgatgtcttcggatggatttgagtaagagcatagctgttgggacccgaaagatggtgaactatgcctgaatagggtgaagccagaggaaactctgaggtcagttgc-ctcacat-ttt-ctt--------------tgagcgcag----ggc-----ggtcgctcgccgcgccacc-----tggtgccgcctcgcct----ga---ggggca-ttttttgggtggtgggg--tcgggcgctgcgctaagctgctttggcgcc---ttcggc-aaca-tgg-cccaaagcagcc----------------------------------ctgcg----c-a-tca--------------cctcacttttgtcgcac---------------------------aaca-t--tttgctaacg----ccctctcaggaagccgccgagctcggcaagggttccttcaagtacgcctgggtcctcgacaagctgaaggctgagcgtgagcgtggtatcaccatcgacattgctctctggaagttcgagaccccgaagtactatgtcaccgtcattgacgcccccggtcaccgtgacttcatcaagaacgccccgcgctgttttccgtaagtc----ccg-ccctgcctcagctgtccgagg---gccgattaggcg-cccgg-aagttg-gatgagttgagattcg-cccgct-gacgctctgcagcctccattgtcggtcgtccccgtca-ccatgggtatgttttctcgcagcgtcaggc---------ccgccgccgtcgc---------------------ttctg----gcgctaac-gca---------cctcagtatcatgattggtatgacctacgctgtacgtacacc-----aaaatatga---agagctcg-gaaagaagatggtc-aatggctaacg----cctcttccaggcctacatgctc-aagtatgact-ccacccacggtcagttcaagggcgagatcaaggtcgagggcagcgacctcgtcatcaacggcaagaaggtccgcttctaccaggagcgtgaccccgccagcattccctgggctgagaccggtgcctactacattgtcgagtccactggtgttttcaccaccaccgagaaggcctctgctcacttgaagggcggtgccaagaaggttgtcatctctgctccttcggctgacgcccccatgtttgtcatgggtgtcaacaacgagacctacaagtccgacatcaacgtcctctccaacgcttcttgcaccaccaactgccttgct-cccctcgccaaggtcatccacgac-aagtacaccattgttgagggtc-tcatgaccactgtccactcctacactgccacccag-aagaccgttgacgg-tccctccgct-aaggactggcgtggtggccgcactgctgctgccaacatcatccccagcagcaccggtgccgccaaggctgtcggcaaggtcattcccgaccttaacggcaag-cttaccggcatgg-ctttccgtgtccccactgccaacgtctccgttgtcgacctgactgctcgcattgagaagggcgccagctacgaggagatcaagcaga
>Phyllosticta_pterospermi_SAUCC210106_
tgaaaggtcttcgagta-------------------ggctgcaa-------------------ggcccaaagaac--------------------ctctctca-cccttgtgtaccttacca-tgttgctttggcgggcc-gaccc-ggtttcgacccgggcggcc-gg-cg-cccccagcc-ctg---ac--gggccagga---cgccc--ggctaagtgcccgccagtatac--aaaac-tcaagcgattatttt-gtgaagtcctgata-tatcattcaattg-a-ttaaaactttcaacaacggatctcttggttctggcatcgatgaagaacgcagcgaaatgcgataagtaatgtgaattgcagaattcagtgaatcatcgaatctttgaacgcacattgcgccctctggtattccggagggcatgcctgttcgagcgtcatttcaaccctcaagct-ctgcttggtattgggcgacgtccgct--gccgga-cgcgcctcgaagacctcggcgacggcgtcttag-cctcgagcgtagtag-t--a-------atatctcgctttggag-tgctggacgac--ggccgccggaca-a-tcgacctt---cggtcta--t--t-tttccaaggttgacctcggatcaggtagggatacccgctaaatttgaaa-gctggcgtcttcgacgtccgcgttgtaatttgtagaggatgcttcggcgaagactcctgcctaagtcccctggaacggggcgtcatagagggtgagaatcccgtatgtggcgggcagtccgagccatgtgaagctccttcgacgagtcgagttgtttgggaatgcagctctaaatgggaggtaaatttcttctaaagctaaatattggccagagaccgatagcgcacaagtagagtgatcgaaagatgaaaagcactttggaaagagagttaaaaagtacgtgaaattgttgaaagggaagcgcttgcaaccagactcgctcgtagttgctcagccggcctcttggccggtgtactcttctgcgatcgggccagcatcagttcgggcggccggataaaggtgtcgggaatgtagcacccttcggggtgtgttatagcccggcgcggaatgcggccagcctggactgaggatctcgcttcggcaaggatgctggcgtaatggttgtaagcggcccgtcttgaaacacggaccaaggagtctaacatctatgcgagtgtttgggtgtcaaacccatgcgcgtaatgaaagtgaacggaggtgggaacccttcacggggtgcaccatcgaccgatcctgatgtcttcggatggatttgagtaagagcatagctgttgggacccgaaagatggtgaactatgcctgaatagggtgaagccagaggaaactctgaggtcagttgc-ctcacat-ttt-ctt--------------tgagcgcag----ggc-----ggtcgctcgccgcgccacc-----tggtgccgcctcgcct----ga---ggggca-ttttttgggtggtgggg--tcgggcgctgcgctaagctgctttggcgcc---ttcggc-aaca-tgg-cccaaagcagcc----------------------------------ctgcg----c-a-tca--------------cctcacttttgtcgcac---------------------------aaca-t--tttgctaacg----ccctctcaggaagccgccgagctcggcaagggttccttcaagtacgcctgggtcctcgacaagctgaaggctgagcgtgagcgtggtatcaccatcgacattgctctctggaagttcgagaccccgaagtactatgtcaccgtcattgacgcccccggtcaccgtgacttcatcaagaacgccccgcgctgttttccgtaagtc----ccg-ccctgcctcagctgtccgagg---gccgattaggcg-cccgg-aagttg-gatgagttgagattcg-cccgct-gacgctctgcagcctccattgtcggtcgtccccgtca-ccatgggtatgttttctcgcagcgtcaggc---------ccgccgccgtcgc---------------------ttctg----gcgctaac-gca---------cctcagtatcatgattggtatgacctacgctgtacgtacacc-----aaaatatga---agagctcg-gaaagaagatggtc-aatggctaacg----cctcttccaggcctacatgctc-aagtatgact-ccacccacggtcagttcaagggcgagatcaaggtcgagggcagcgacctcgtcatcaacggcaagaaggtccgcttctaccaggagcgtgaccccgccagcattccctgggctgagaccggtgcctactacattgtcgagtccactggtgttttcaccaccaccgagaaggcctctgctcacttgaagggcggtgccaagaaggttgtcatctctgctccttcggctgacgcccccatgtttgtcatgggtgtcaacaacgagacctacaagtccgacatcaacgtcctctccaacgcttcttgcaccaccaactgccttgct-cccctcgccaaggtcatccacgac-aagtacaccattgttgagggtc-tcatgaccactgtccactcctacactgccacccag-aagaccgttgacgg-tccctccgct-aaggactggcgtggtggccgcactgctgctgccaacatcatccccagcagcaccggtgccgccaaggctgtcggcaaggtcattcccgaccttaacggcaag-cttaccggcatgg-ctttccgtgtccccactgccaacgtctccgttgtcgacctgactgctcgcattgagaagggcgccagctacgaggagatcaagcaga
>Phyllosticta_rhizophorae_NCYUCC_19_0352_
tgaaaggttccagagtaggc-----------------gctacaa-------------------cgccgaaatga---------------------ccttctca-cccttgtgtact-cacta-tgttgctttggcgggtc-gacct-ggttccgacccaggcggcc-gg-cg-cccccagcc-tta---ac--tggccagga---cgccc--ggctaagtgcccgccagtatac--aaaac-tcaagaattcatatt-gtgaagtcctgata-tatcatttaattg-atttaaaactttcaacaacggatctcttggttctggcatcgatgaagaacgcagcgaaatgcgataagtaatgtgaattgcagaattcagtgaatcatcgaatctttgaacgcacattgcgccctctggtattccggagggcatgcctgttcgagcgtcatttcaaccctcaagct-ctgcttggtattgggcaacgtccgct--gccgga-cgtgccttgaagacctcggcgacggcgtcctag-cctcgagcgtagtag-taaa-------atatctcgctttggag-tgctgggcgac--ggccgccggaca-a-tcgacctt---cggtcta-----tttttccaaggttgacctcggatcaggtagggatacccgctaaatttgaaa-gctggcgtcttcgacgtccgcgttgtaatttgtagaggatgcttcggcgaagactcctgcctaagtcccctggaacggggcgtcatagagggtgagaatcccgtatgtggcgggcagtctaagccatgtgaagctccttcgacgagtcgagttgtttgggaatgcagctctaaatgggaggtaaatttcttctaaagctaaatattggccagagaccgatagcgcacaagtagagtgatcgaaagatgaaaagcactttggaaagagagttaaaaagtacgtgaaattgttgaaagggaagcgcttgcaaccagactcgctcgtagttgctcagccggcctcttggccggtgtactcttctacgatcgggccagcatcagttcgggcggcaggataaaggtgtcgggaatgtagcacccttcggggtgtgttatagcccggcgcggaatgctgccagcctggactgaggatctcgcttcggcaaggatgctggcgtaatggttgtaagcggcccgtcttgaaacacggaccaaggagtctaacatctatgcgagtgtttgggtgtcaaacccatgcgcgtaatgaaagtgaacggaggtgggaacccctcacggggtgcaccatcgaccgatcctgatgtcttcggatggatttgagtaagagcatagctgttgggacccgaaagatggtgaactatgcctgaatagggtgaagccagaggaaactctg----------------------------------------------------------------------------------------------------------------------------------------------------------------------------------------------------------------------------------------------------------------------------------------------------------------------------------------------------------------------------------------------------------------------------------------------------------------------------------------------------------------------------gccccgcgctgttttccgtaagtc----ccg-ccctgcctcagctgtccgagg---gccgattaggcg-cccgg-aagctc-gatgagttgagattag-cccact-gacgcgctacagcctccattgtcggtcgtccccgtca-ccatgggtatgttttctcgcagcgtcaggc---------ccgccgccgtcgc---------------------ttctg----gcgctaac-gca---------ccgcagtatcatgattggcatg-------ctgtacgta-acc-----caaacatga---ggagcccg-gagaaaagatggcc-aatggctaacg----ccttcttcaggcctacatgctc-aagtatgact-cgacccacggtcagttcaagggcgagatcaaggtcgagggcagcgacctcgtcatcaacggcaagaaggtccgcttctaccaggagcgtgaccccgccagcatcccctgggctgagaccggtgcctactacatcgtcgagtccactggtgttttcaccaccaccgagaaggcctctgctcacttgaagggcggtgccaagaaggttgtcatctctgctccttcggctgacgcccccatgttcgtcatgggcgtcaacaacgagacctacaagtctgacatcaacgtcctctccaacgcttcttgcaccaccaactgccttgct-ccccttgccaaggtcatccacgac-aagtacaccatcgttgagggtc-tcatgaccactgtccactcctacactgccacccag-aagaccgttgacgg-tccctccgct-aaggactggcgtggtggccgcactgctgctgccaacatcatccccagcagcactggtgccgctaaggctgtcggcaaggtcattcccgacctcaacggcaag-ctcaccggcatgg-ctttccgtgtccccactgccaacgtctccgttgtcgacctgactgcccgcattgagaagggtgccagctacgaggagatcaagcaga
>Phyllosticta_rhizophorae_NCYUCC_19_0358_
tgaaaggttccagagtaggc-----------------gctacaa-------------------cgccgaaatga---------------------ccttctca-cccttgtgtact-cacta-tgttgctttggcgggtc-gacct-ggttccgacccaggcggcc-gg-cg-cccccagcc-tta---ac--tggccagga---cgccc--ggctaagtgcccgccagtatac--aaaac-tcaagaattcatatt-gtgaagtcctgata-tatcatttaattg-atttaaaactttcaacaacggatctcttggttctggcatcgatgaagaacgcagcgaaatgcgataagtaatgtgaattgcagaattcagtgaatcatcgaatctttgaacgcacattgcgccctctggtattccggagggcatgcctgttcgagcgtcatttcaaccctcaagct-ctgcttggtattgggcaacgtccgct--gccgga-cgtgccttgaagacctcggcgacggcgtcctag-cctcgagcgtagtag-taaa-------atatctcgctttggag-tgctgggcgac--ggccgccggaca-a-tcgacctt---cggtcta-----tttttccaaggttgacctcggatcaggtagggatacccgctaaatttgaaa-gctggcgtcttcgacgtccgcgttgtaatttgtagaggatgcttcggcgaagactcctgcctaagtcccctggaacggggcgtcatagagggtgagaatcccgtatgtggcgggcagtctaagccatgtgaagctccttcgacgagtcgagttgtttgggaatgcagctctaaatgggaggtaaatttcttctaaagctaaatattggccagagaccgatagcgcacaagtagagtgatcgaaagatgaaaagcactttggaaagagagttaaaaagtacgtgaaattgttgaaagggaagcgcttgcaaccagactcgctcgtagttgctcagccggcctcttggccggtgtactcttctacgatcgggccagcatcagttcgggcggcaggataaaggtgtcgggaatgtagcacccttcggggtgtgttatagcccggcgcggaatgctgccagcctggactgaggatctcgcttcggcaaggatgctggcgtaatggttgtaagcggcccgtcttgaaacacggaccaaggagtctaacatctatgcgagtgtttgggtgtcaaacccatgcgcgtaatgaaagtgaacggaggtgggaacccctcacggggtgcaccatcgaccgatcctgatgtcttcggatggatttgagtaagagcatagctgttgggacccgaaagatggtgaactatgcctgaatagggtgaagccagaggaaactctg----------------------------------------------------------------------------------------------------------------------------------------------------------------------------------------------------------------------------------------------------------------------------------------------------------------------------------------------------------------------------------------------------------------------------------------------------------------------------------------------------------------------------gccccgcgctgttttccgtaagtc----ccg-ccctgcctcagctgtccgagg---gccgattaggcg-cccgg-aagctc-gatgagttgagattag-cccact-gacgcgctacagcctccattgtcggtcgtccccgtca-ccatgggtatgttttctcgcagcgtcaggc---------ccgccgccgtcgc---------------------ttctg----gcgctaac-gca---------ccgcagtatcatgattggcatg-------ctgtacgta-acc-----caaacatga---ggagcccg-gagaaaagatggcc-aatggctaacg----ccttcttcaggcctacatgctc-aagtatgact-cgacccacggtcagttcaagggcgagatcaaggtcgagggcagcgacctcgtcatcaacggcaagaaggtccgcttctaccaggagcgtgaccccgccagcatcccctgggctgagaccggtgcctactacatcgtcgagtccactggtgttttcaccaccaccgagaaggcctctgctcacttgaagggcggtgccaagaaggttgtcatctctgctccttcggctgacgcccccatgttcgtcatgggcgtcaacaacgagacctacaagtctgacatcaacgtcctctccaacgcttcttgcaccaccaactgccttgct-ccccttgccaaggtcatccacgac-aagtacaccatcgttgagggtc-tcatgaccactgtccactcctacactgccacccag-aagaccgttgacgg-tccctccgct-aaggactggcgtggtggccgcactgctgctgccaacatcatccccagcagcactggtgccgctaaggctgtcggcaaggtcattcccgacctcaacggcaag-ctcaccggcatgg-ctttccgtgtccccactgccaacgtctccgttgtcgacctgactgcccgcattgagaagggtgccagctacgaggagatcaagcaga
>Phyllosticta_schimae_CGMCC_3_14354_
---------------------------------------------------------------------------------------------------ctca-cccttgtgtaccctacca-cgttgctttggcgggcc-gaccc-ggtttcgacccgggcggct-gg-ga-ccccccctc-c-----------cccgggaggacgtcc--ggctacgtgcccgccagtagac--aaaac-tcgacgaatgaa----ttgtagtcctgata-catcatttaattg-a-ttaaaactttcaacaacggatctcttggttctggcatcgatgaagaacgcagcgaaatgcgataagtaatgtgaattgcagaattcagtgaatcatcgaatctttgaacgcacattgcgccctctggtattccggagggcatgcctgttcgagcgtcatttcaaccctcaagct-ctgcttggtattgggcgacgtccgct--gtcgga-cgcgcctcgaagacctcggcgacggcgtctcgg-cctcgagcgtagtag-taaa-------acatctcgctttggag-tgctgggcgac-ggcttgccggaca-a-ccgaccttt--cggtcca-t---ttttccaaaggttgacctcggatcaggtagggatacccgct--------------------------------------------------------------------------------------------------------------------------------------------------------------------------------------------------------------------------------------------------------------------------------------------------------------------------------------------------------------------------------------------------------------------------------------------------------------------------------------------------------------------------------------------------------------------------------------------------------------------------------------------------------------------------------------------------------------------------------------------------------------------aggtcagtcgc-ctcacat-ttt-ctt--------------tgagcgcag----ggc----gggtcgctcgtcgcgccacc-----tggtgccgcctcgcct----ga---ggggcatttttttgggtggtgggg--tcgggcgctgcgctaagctgctttggcgcg---ttcggc-aaca-tcg-cccaaagcagcc----------------------------------ctgcg----c-a-cca--------------cttcactttggtcgcac---------------------------aaca-t--tttgctaacg----ccctcccaggaagccgccgagctcggtaaggg----------------------------------------------------------------------------------------------------------------------------------------------------tccccgcgctgttttccgtaagtc----tcg-ccctgcctcagttgtccgagg---gccgattaggcg-cccgg-aagctc-gatgacttgagatttg-cctgct-gacgcgatgcagcctccattgtcggtcgtccccgtca-ccatgggtatgttttctcgcagcgtcaggc---------ccgccgccttcgc---------------------ttctg----gcgctaac-gca---------cctcagtatcatgattggcatg---------------------------------------------------------------------------------------------------------------------cggtcagttcaagggcgacgtcaaggtcgagggcagcgaccttgtcatcaacggcaagaagatccgcttctaccaggagcgtgaccccgccaacatcccctgggccgagaccggtgcctactacatcgtcgaggccactggtgttttcaccaccaccgagaaggcctctgcccacttgaagggcggtgccaagaaggttgtcatctcggctccttcggctgacgcccccatgttcgtcatgggcgtcaacaacgagacctacaagtccgacatcaacgtcctctccaacgcttcttgcaccaccaactgccttgct-cccctcgccaaggtcatccacgac-aagtacaccatcattgaggctc-tcatgaccactgtccactcctacactgccacccag-aagactgttgacgg-tccctccgcc-aaggactggcgtggtggccgcactgctgccaccaacatcatccccagcagcactggtgccgccaaggccgtcggcaaggtcatccccgacctcaacggcaag-ctcactggcatgg-ctttccgtgtccccacctccaacgtctccgttgtcgacttgactgcccgcattgagaagggtgccagctacgaggagatcaagcaga
>Phyllosticta_schimicola_CGMCC_3_17319_
tgaaaggtcttcgagtaggcg-------------gcggccctgaaaagc-----------cgcggccgaaagaa--------------------cctctctca-cccttgtgtaccc-actg-cgttgctttggcgggcc-gaccc-ggtttcgacccgggcggct-gg-aa-ccctctggc-ccct--cgcgggccccggagggcgacc--ggctaggtgcccgccagtagac--aaaac-tcgacgaatgaa----tcgcggtcctgatg-tatcatttaattg-a-ttaaaactttcaacaacggatctcttggttctggcatcgatgaagaacgcagcgaaatgcgataagtaatgtgaattgcagaattcagtgaatcatcgaatctttgaacgcacattgcgccctctggtattccggagggcatgcctgttcgagcgtcatttcaaccctcaagct-ctgcttggtattgggcgacgtccgct--gccgga-cgcgcctcgaagacctcggcgacggcgcctcag-cctcgagcgtagtag-taaa-------acatctcgctttggag-cgctgggcgac-ggaccgccggaca-a-ccgaccttt--cggtcca-ca--ttttccaaaggttgacctcggatcaggtagggatacccgct--------------------------------------------------------------------------------------------------------------------------------------------------------------------------------------------------------------------------------------------------------------------------------------------------------------------------------------------------------------------------------------------------------------------------------------------------------------------------------------------------------------------------------------------------------------------------------------------------------------------------------------------------------------------------------------------------------------------------------------------------------------------aggtcagtcgc-ctcacat-ttt-ctt--------------tgagcgcag----ggc----cggtcgctcgtcgcgccacc-----tcgtgccgcctcacct----ga---ggggcatttttttgggtggtgggg--tcgggcgctgcgctaagctgctttggcgct---ttcggc-aaca-tgg-cccaaagcagcc----------------------------------ctgcg----c-a-cca--------------cttcactttggtcgcac---------------------------aaca-t--tttgctaacg----ccctcccaggaagccgccgagctcggtaagggttccttcaagt-----------------------------------------------------------------------------------------------------------------------------------------tccccgcgctgttttccgtaagtc----tcg-ccctgcctcagctgtccgagg---accgattaggcg-cccgg-aaactc-gatgacttga-atttg-cctgct-gacgcggtgtagcctccattgtcggtcgtccccgtca-tcatgggtatgttttctcgcagcgtcaggc---------ccgccgccgtcgc---------------------ttctg----gcgctaac-gca---------cctcagtatcatgattggcatg---------------------------------------------------aagatggtc-aatggctaacg----cctccgtcaggcctacatgctc-aagtatgact-ccacccacggtcagttcaagggcgacatcaagatcgacggcagcgaccttgtcatcaacggcaagaagatccgcttctaccaggagcgtgaccctgccagcatcccctgggctgagaccggtgcctactacatcgtcgagtccaccggtgttttcaccaccaccgacaaggcctctgcccacttgaagggcggtgccaagaaggttgtcatctcggccccttcggctgatgcccccatgttcgtcatgggcgtcaacaacgagacctacacgtccgacatcaacgtgctctccaacgcttcttgcaccaccaactgccttgct-cccctcgccaaggtcatccacgac-aagtacaccatcattgaggctc-tcatgaccactgtccactcctacactgccacccag-aagaccgttgacgg-tccctccgcc-aaggactggcgtggtggccgcactgctgccaccaacatcatccccagcagcactggtgccgccaaggccgtcggcaaggtcatccccgacctcaacggcaag-ctcaccggcatgg-ctttccgtgtccctacctccaacgtctccgttgtcgacctgactgcccgcatcgagaagggtgccagctacgaggagattaagcaga
>Phyllosticta_schimicola_CGMCC_3_17320_
tgaaaggtcttcgagtaggcg-------------gcggccctgaaaagc-----------cgcggccgaaagaa--------------------cctctctca-cccttgtgtaccc-actg-cgttgctttggcgggcc-gaccc-ggtttcgacccgggcggct-gg-aa-ccctctggc-ccct--cgcgggccccggagggcgacc--ggctaggtgcccgccagtagac--aaaac-tcgacgaatgaa----tcgcggtcctgatg-tatcatttaattg-a-ttaaaactttcaacaacggatctcttggttctggcatcgatgaagaacgcagcgaaatgcgataagtaatgtgaattgcagaattcagtgaatcatcgaatctttgaacgcacattgcgccctctggtattccggagggcatgcctgttcgagcgtcatttcaaccctcaagct-ctgcttggtattgggcgacgtccgct--gccgga-cgcgcctcgaagacctcggcgacggcgcctcag-cctcgagcgtagtag-taaa-------acatctcgctttggag-cgctgggcgac-ggaccgccggaca-a-ccgaccttt--cggtcca-ca--ttttccaaaggttgacctcggatcaggtagggatacccgct--------------------------------------------------------------------------------------------------------------------------------------------------------------------------------------------------------------------------------------------------------------------------------------------------------------------------------------------------------------------------------------------------------------------------------------------------------------------------------------------------------------------------------------------------------------------------------------------------------------------------------------------------------------------------------------------------------------------------------------------------------------------aggtcagtcgc-ctcacat-ttt-ctt--------------tgagcgcag----ggc----cggtcgctcgtcgcgccacc-----tcgtgccgcctcacct----ga---ggggcatttttttgggtggtgggg--tcgggcgctgcgctaagctgctttggcgct---ttcggc-aaca-tgg-cccaaagcagcc----------------------------------ctgcg----c-a-cca--------------cttcactttggtcgcac---------------------------aaca-t--tttgctaacg----ccctcccaggaagccgccgagctcggtaagggttccttcaagt-----------------------------------------------------------------------------------------------------------------------------------------tccccgcgctgttttccgtaagtc----tcg-ccctgcctcagctgtccgagg---accgattaggcg-cccgg-aaactc-gatgacttga-atttg-cctgct-gacgcggtgtagcctccattgtcggtcgtccccgtca-tcatgggtatgttttctcgcagcgtcaggc---------ccgccgccgtcgc---------------------ttctg----gcgctaac-gca---------cctcagtatcatgattggcatg---------------------------------------------------aagatggtc-aatggctaacg----cctccgtcaggcctacatgctc-aagtatgact-ccacccacggtcagttcaagggcgacatcaagatcgacggcagcgaccttgtcatcaacggcaagaagatccgcttctaccaggagcgtgaccctgccagcatcccctgggctgagaccggtgcctactacatcgtcgagtccaccggtgttttcaccaccaccgacaaggcctctgcccacttgaagggcggtgccaagaaggttgtcatctcggccccttcggctgatgcccccatgttcgtcatgggcgtcaacaacgagacctacacgtccgacatcaacgtgctctccaacgcttcttgcaccaccaactgccttgct-cccctcgccaaggtcatccacgac-aagtacaccatcattgaggctc-tcatgaccactgtccactcctacactgccacccag-aagaccgttgacgg-tccctccgcc-aaggactggcgtggtggccgcactgctgccaccaacatcatccccagcagcactggtgccgccaaggccgtcggcaaggtcatccccgacctcaacggcaag-ctcaccggcatgg-ctttccgtgtccctacctccaacgtctccgttgtcgacctgactgcccgcatcgagaagggtgccagctacgaggagattaagcaga
>Phyllosticta_styracicola_CGMCC3_14985_
tgaaagg--atcgagtaggct---------------ggccctcaaaag-------------ctggccgaaagagc--------------------ccttccca-cccttgtgtaccttacca-cgttgctttggcgggcc-gaccc-ggtttcgacccgggcggcc-gg-cg-cccccagcc-ctc---gc--gggctagga---cgccc--ggctaagcgcccgccagcgtac--aaaac-tcaagcgattatttt-gtgaagtcctgata-tatcattcaattg-a-ttaaaactttcaacaacggatctcttggttctggcatcgatgaagaacgcagcgaaatgcgataagtaatgtgaattgcagaattcagtgaatcatcgaatctttgaacgcacattgcgccctctggtattccggagggcatgcctgttcgagcgtcatttcaccactcaagct-ctgcttggtattgggcgacgtccgct--gccgga-cgcgcctcgaagacctcggcgacggcgcctcag-cctcgagcgtagtag-t--agtaa--catatctcgctttggag-cgctgggcgac--ggccgccggaca-a-ccgacctt---gggtcta-ttt-ttttccaaaggttgacctcggatcaggtagggatacccgct--------------------------------------------------------------------------------------------------------------------------------------------------------------------------------------------------------------------------------------------------------------------------------------------------------------------------------------------------------------------------------------------------------------------------------------------------------------------------------------------------------------------------------------------------------------------------------------------------------------------------------------------------------------------------------------------------------------------------------------------------------------------aggtcagttgc-ctcacat-ttt-ctt--------------tgagtgcat----ggc-----ggtcgctcgccgcgccatc-----tggggccgcctcgcct----ga---ggggca-ttttttgggtggtgggg--tcgggcgctgcgctaagctgctttggcgcg---ttcggc-aaca-tcg-cccaaagcagcc----------------------------------ctgcg----c-a-cca--------------c-----ttgtgtcgcac---------------------------aaca-t--tttgctaacg----ccctcccaggaagccgccgagctcggtaagggttccttcaagtaa---------------------------------------------------------------------------------------------------------------------------------------gccccgcgctgttttccgtaagtc----tcg-ccctgcctcagctgtccgagg---gccgattaggcg-cccggaaagctc-gatgagttgagatttg-cccgtt-gacgccctgtagcctccattgtcggtcgtccccgtca-tcatgggtatgttttctcgcagcatcaggc---------ccgccgccgtcgc---------------------tttcg----gcgctaac-gca---------cctcagtatcatgattggcatg--------------------------------------gagctta-gaaacaagatggtc-aatggctaacg----cctctgtcaggcctacatgctc-aagtatgact-ccacccacggtcagttcaagggcgagatcaaggtcgagggcagcgaccttctcatcaacggcaagaaggtccgcttctaccaggagcgtgaccccgccaacattccctgggccgagactggtgcctactacatcgtcgagtccactggtgtcttcaccaccaccgagaaggcctctgctcatttgaagggtggtgccaagaaggttgtcatctctgctccttcggctgacgcccccatgttcgttatgggtgtcaacaacgagacctacaagtccgacatcaacgttctctcgaacgcttcttgcaccaccaactgccttgct-cccctcgccaaggtcatccacgac-aagtacaccatcattgagggtc-tcatgactactgtccactcctacactgccacccag-aagaccgttgacgg-tccctccgcc-aaggactggcgcggtggccgcactgctgctgccaacatcatccccagcagcacgggtgccgccaaggctgtcggcaaggtcatccccgacctcaacggcaag-ctcactggcatgg-ctttccgtgtccccacctccaacgtctccgttgtcgacctgactgcccgcattgagaagggtgccagctacgaggagatcaagcaga
>Phyllosticta_styracicola_CGMCC3_14989_
tgaaagg--atcgagtaggct---------------ggccctcaaaag-------------ctggccgaaagagc--------------------ccttccca-cccttgtgtaccttacca-cgttgctttggcgggcc-gaccc-ggtttcgacccgggcggcc-gg-cg-cccccagcc-ctc---gc--gggctagga---cgccc--ggctaagcgcccgccagcgtac--aaaac-tcaagcgattatttt-gtgaagtcctgata-tatcattcaattg-a-ttaaaactttcaacaacggatctcttggttctggcatcgatgaagaacgcagcgaaatgcgataagtaatgtgaattgcagaattcagtgaatcatcgaatctttgaacgcacattgcgccctctggtattccggagggcatgcctgttcgagcgtcatttcaccactcaagct-ctgcttggtattgggcgacgtccgct--gccgga-cgcgcctcgaagacctcggcgacggcgcctcag-cctcgagcgtagtag-t--agtaa--catatctcgctttggag-cgctgggcgac--ggccgccggaca-a-ccgacctt---gggtcta-ttt-ttttccaaaggttgacctcggatcaggtagggatacccgct--------------------------------------------------------------------------------------------------------------------------------------------------------------------------------------------------------------------------------------------------------------------------------------------------------------------------------------------------------------------------------------------------------------------------------------------------------------------------------------------------------------------------------------------------------------------------------------------------------------------------------------------------------------------------------------------------------------------------------------------------------------------aggtcagttgc-ctcacat-ttt-ctt--------------tgagtgcat----ggc-----ggtcgctcgccgcgccatc-----tggggccgcctcgcct----ga---ggggca-ttttttgggtggtgggg--tcgggcgctgcgctaagctgctttggcgcg---ttcggc-aaca-tcg-cccaaagcagcc----------------------------------ctgcg----c-a-cca--------------c-----ttgtgtcgcac---------------------------aaca-t--tttgctaacg----ccctcccaggaagccgccgagctcggtaagggttccttcaagtaa---------------------------------------------------------------------------------------------------------------------------------------gccccgcgctgttttccgtaagtc----tcg-ccctgcctcagctgtccgagg---gccgattaggcg-cccggaaagctc-gatgagttgagatttg-cccgtt-gacgccctgtagcctccattgtcggtcgtccccgtca-tcatgggtatgttttctcgcagcatcaggc---------ccgccgccgtcgc---------------------tttcg----gcgctaac-gca---------cctcagtatcatgattggcatg-------------------------------------agagctta-gaaacaagatggtc-aatggctaacg----cctctgtcaggcctacatgctc-aagtatgact-ccacccacggtcagttcaagggcgagatcaaggtcgagggcagcgaccttctcatcaacggcaagaaggtccgcttctaccaggagcgtgaccccgccaacattccctgggccgagactggtgcctactacatcgtcgagtccactggtgtcttcaccaccaccgagaaggcctctgctcatttgaagggtggtgccaagaaggttgtcatctctgctccttcggctgacgcccccatgttcgttatgggtgtcaacaacgagacctacaagtccgacatcaacgttctctcgaacgcttcttgcaccaccaactgccttgct-cccctcgccaaggtcatccacgac-aagtacaccatcattgagggtc-tcatgactactgtccactcctacactgccacccag-aagaccgttgacgg-tccctccgcc-aaggactggcgcggtggccgcactgctgctgccaacatcatccccagcagcacgggtgccgccaaggctgtcggcaaggtcatccccgacctcaacggcaag-ctcactggcatgg-ctttccgtgtccccacctccaacgtctccgttgtcgacctgactgcccgcattgagaagggtgccagctacgaggagatcaagcaga
>Phyllosticta_vitis_rotundifoliae_CGMCC_3_17322_
cgaaagg--atcgagtaggcc------------cggccctcccaaggg-------------ccggccgaaagag--------------------cccttctca-cccctgtgtaccttaccg-cgttgctttggcgggcc-gaccc-ggtttcgacccgggcggcc-gg-cg-cccccagcc-ctc---gc--gggccagga---cgtcc--ggccaagcgcccgccagcatac--aaaac-tcaagcgatcgttttcatgaagtcctgacaacgtcattaaattg-a-tcaaaactttcaacaacggatctcttggttctggcatcgatgaagaacgcagcgaaatgcgataagtaatgtgaattgcagaattcagtgaatcatcgaatctttgaacgcacattgcgccctctggcattccggagggcatgcctgttcgagcgtcatttcaaccctcaggct-ctgcttggtgttgggcgacgtccgct--gccgga-cgcgcctcgaagacctcggcgacggcgtctcag-cctcgagcgtagtag-ta---------acacctcgctttggag-cgctggacgac--ggccgccggcca-accggacctt--gcggtcca-ca---cttccaaaggttgacctcggatcaggtagggatacccgct--------------------------------------------------------------------------------------------------------------------------------------------------------------------------------------------------------------------------------------------------------------------------------------------------------------------------------------------------------------------------------------------------------------------------------------------------------------------------------------------------------------------------------------------------------------------------------------------------------------------------------------------------------------------------------------------------------------------------------------------------------------------aggtcagttttgtccgggttttt-ctt--------------tgagc---------gc----gggtcgctcgccgctccgcc-----tggtgccgcctcgccc----ga---ggggcattttttggggcggtgggg--tcgggcgctacgctaagctgctttggcgcc---ttcggc-aacg-agg-cctaaagcggcc----------------------------------ctgcg----c-a-cca--------------cgtcgctttggtcgcac---------------------------aggatt--tttgctaagc----ccctcgcaggaagccgccgagctcggtaagggttccttcaagta----------------------------------------------------------------------------------------------------------------------------------------accccgcgctgtgttccgtgagtc----ccg-ccctgcctgagctttccgacg---gccgattcggcg-cccgt-aagctc-gatgagttga-atttg-ccagct-gacgcgacgcagcctccatcgtcggtcgtccccgtca-ccatgggtacgttttctcgccgcatcaggc---------ccgccgccgtcgc---------------------ctctg----gcgctaac-gca---------tcccagcatcatgattggcatg-------------------------------cga---cgagcttg-gaaacaatatgatc-aatggctaata----cctctatcaggcctacatgctc-aagtatgact-ccacccacggccagttcaagggtgagatcaaggtcgacggcaacgatcttgtcatcaacggcaagaaggtccgcttctaccaggagcgtgaccccgccagcattccctgggctgagactggtgcctactacattgtcgagtccactggtgtcttcaccaccaccgagaaggcctctgcccacttgaagggcggtgctaagaaggttgtcatctctgctccttcggccgacgcccccatgttcgttatgggtgtcaacaacgagacctacaagtccgacatcaacgttctttccaacgcttcttgcaccaccaactgccttgct-cctctcgccaaggtcatccatgac-aagtacaccatcattgagggtc-tcatgactactgttcactcctacactgccacccag-aaaaccgttgacgg-tccttccgcc-aaggactggcgtggtggccgcactgctgctgccaacatcattcccagcagcaccggtgctgccaaggctgtcggcaaggtcattcccgacctcaacggcaag-ctcactggcatgg-ctttccgtgtccccactcagaacgtctccgtcgtcgatctgactgctcgtattgagaagggggctagctacgaggagatcaagcaga
>Phyllosticta_vitis_rotundifoliae_CGMCC_3_17321_
cgaaagg--atcgagtaggcc------------cggccctccc-aggg-------------ccggccgaaagag--------------------cccttctca-cccctgtgtaccttaccg-cgttgctttggcgggcc-gaccc-ggtttcgacccgggcggcc-gg-cg-cccccagcc-ctc---gc--gggccagga---cgtcc--ggccaagcgcccgccagcatac--aaaac-tcaagcgatcgttttcatgaagtcctgacaacgtcattaaattg-a-tcaaaactttcaacaacggatctcttggttctggcatcgatgaagaacgcagcgaaatgcgataagtaatgtgaattgcagaattcagtgaatcatcgaatctttgaacgcacattgcgccctctggcattccggagggcatgcctgttcgagcgtcatttcaaccctcaggct-ctgcttggtgttgggcgacgtccgct--gccgga-cgcgcctcgaagacctcggcgacggcgtctcag-cctcgagcgtagtag-ta---------acacctcgctttggag-cgctggacgac--ggccgccggcca-accggacctt--gcggtcca-ca---cttccaaaggttgacctcggatcaggtagggatacccgct--------------------------------------------------------------------------------------------------------------------------------------------------------------------------------------------------------------------------------------------------------------------------------------------------------------------------------------------------------------------------------------------------------------------------------------------------------------------------------------------------------------------------------------------------------------------------------------------------------------------------------------------------------------------------------------------------------------------------------------------------------------------aggtcagttttgtccgggttttt-ctt--------------tgagc---------gc----gggtcgctcgccgctccgcc-----tggtgccgcctcgccc----ga---ggggcattttttggggcggtgggg--tcgggcgctacgctaagctgctttggcgcc---ttcggc-aacg-agg-cctaaagcggcc----------------------------------ctgcg----c-a-cca--------------cgtcgctttggtcgcac---------------------------aggatt--tttgctaagc----ccctcgcaggaagccgccgagctcggtaagggttccttcaagta----------------------------------------------------------------------------------------------------------------------------------------accccgcgctgtgttccgtgagtc----ccg-ccctgcctgagctttccgacg---gccgattcggcg-cccgt-aagctc-gatgagttga-atttg-ccagct-gacgcgacgcagcctccatcgtcggtcgtccccgtca-ccatgggtacgttttctcgccgcatcaggc---------ccgccgccgtcgc---------------------ctctg----gcgctaac-gca---------tcccagcatcatgattggcatg-------------------------------cga---cgagcttg-gaaacaatatgatc-aatggctaata----cctctatcaggcctacatgctc-aagtatgact-ccacccacggccagttcaagggtgagatcaaggtcgacggcaacgatcttgtcatcaacggcaagaaggtccgcttctaccaggagcgtgaccccgccagcattccctgggctgagactggtgcctactacattgtcgagtccactggtgtcttcaccaccaccgagaaggcctctgcccacttgaagggcggtgctaagaaggttgtcatctctgctccttcggccgacgcccccatgttcgttatgggtgtcaacaacgagacctacaagtccgacatcaacgttctttccaacgcttcttgcaccaccaactgccttgct-cctctcgccaaggtcatccatgac-aagtacaccatcattgagggtc-tcatgactactgttcactcctacactgccacccag-aaaaccgttgacgg-tccttccgcc-aaggactggcgtggtggccgcactgctgctgccaacatcattcccagcagcaccggtgctgccaaggctgtcggcaaggtcattcccgacctcaacggcaag-ctcactggcatgg-ctttccgtgtccccactcagaacgtctccgtcgtcgatctgactgctcgtattgagaagggggctagctacgaggagatcaagcaga
>Phyllosticta__anhuiensis_CFCC_54840_
-----------------------------------------------------------------------------------------------cc-tcac--cccttgtatatc-tacca-cgttgctttggcgggcc-gaccc-ggtttcgacccgggcggcc-gg-cg-cccccagcctagtt----ctaggccagga---cgccc--ggctaagtgcccgccagtaaac--aaaac-tccagcgattatttt-gtgtagtcctgaga-atttattcaataa-a-ttaaaactttcaacaacggatctcttggttctggcatcgatgaagaacgcagcgaaatgcgataagtaatgtgaattgcagaattcagtgaatcatcgaatctttgaacgcacattgcgccctctggcattccggagggcatgcctgttcgagcgtcatttcaaccctcaagct-ctgcttggtattgggcgtcgtctgct--gccaga-cgcgcctggaagacctcggcgacggcattccag-cctcgagcgtagtag-taaa-------atatctcgctttggag-gatggggtggc-ggcttgccggaca-a-ccgacctc---tggtc------------------------------------------------aaatttgaaa-gctggcgccttcggcgtccgcgttgtaatttgtagaggatgcttcggcgaggactcctgcctaagttccctggaatgggacgtcacagagggtgagaatcccgtatgtggcgggcggtccaagccatgtgaagctccttcgacgagtcgagttgtttgggaatgcagctctaaatgggaggtaaatttcttctaaagctaaataccggccagagaccgatagcgcacaagtagagtgatcgaaagatgaaaagcactttggaaagagagttaaaaagtacgtgaaattgttgaaagggaagcgcttgcaaccagactcgctcgcagttgctcagcccgcctcctggcgggtgtactcttctgcgatcgggccagcatcagttcgggcggccggataaaggtgtcgggaatgtagcacccttcggggtgtgttatagcccggcgcggaatgcggccagcctggactgaggatctcgcttcggcaaggatgctggcgtaatggttgtaagcggcccgtcttgaaacacggaccaaggagtctaacatctatgcgagtgtttgggtgtcaaacccatgcgcgtaatgaaagtgaacggaggtgggaacccgcaa--gggtgcaccatcgaccgatcctgatgtcttcggatggatttgagtaagagcatagctgttgggacccgaaagatggtgaactatgcctgaatagggtgaagccagaggaaactctg----cagttgc-ctcacct-ttt-ctt----------tgagtgagcgcag----ggc----ggctcgctcgtcgcgccaccacctgcccactcgcttcgccc----ga---ggggca-ttttt----tggtgggg--tcgggc--tgcgctaggctgctttggcgc-----tcggt-taca-tgg-cccgatgcagca-ttttt----------tgcgcccgacc-gtcgccctgct----c-a-cct-----------------cacctcggtcgcat--------------cgcaacgcaa-----ca-c--tctgctaacg----ccctcgcaggaagccgccgagctcgg----------------------------------------------------------------------------------------------------------------------------------------------------------gccccgcgccgttttccgtgagtc----ccg-ccctgcctgcgc--tcagagg---gccgattaggcg-cccgc-gagctc-aatg--ttgacacacg-tttgct-gacgctccgcagcctccatcgtcggtcgtccccgtca-ccatgggtatgttttctcgctgcgtcagcc---------ccgccgccgccgc---------------------ttctg----gcgctaac-gct---------ccccagcatcatgattggcatg---------------------------------------------------------------------------------------------------------------------cggtcagttcaagggtgagatcaaggtcgacggcgccgaccttgtcatcaacggcaagaagatccgcttctaccaggagcgtgaccccgccaacatcccctgggccgagactggtgcctactacatcgtcgagtccactggtgtcttcaccaccaccgagaaggcctctgcccacttgaagggcggtgccaagaaggttgtcatctctgctccttctgctgacgcccccatgttcgtcatgggcgtcaacaacgagacctacaagtccgacatcaacatcctctccaacgcctcttgcaccaccaactgccttgct-cccctcgccaaggtcatccacgac-aagtacaccatcgttgagggtc-tcatgaccaccgtccactcctacactgctacccag-aagaccgtcgacgg-tccctctgcc-aaggactggcgtggtggccgtaccgctgctgccaacatcatccccagcagcaccggtgccgccaaggctgtcggcaaggtcatccccgacctcaacggcaag-ctcaccggcatgg-ccttccgtgtccctaccgccaacgtctccgttgttgacctcactgctcgcatcgagaagggtgccagctacgaggagatcaagcaga
>Phyllosticta__anhuiensis_CFCC_55887_
-----------------------------------------------------------------------------------------------cc-tcac--cccttgtatatc-tacca-cgttgctttggcgggcc-gaccc-ggtttcgacccgggcggcc-gg-cg-cccccagcctagtt----ctaggccagga---cgccc--ggctaagtgcccgccagtaaac--aaaac-tccagcgattatttt-gtgtagtcctgaga-atttattcaataa-a-ttaaaactttcaacaacggatctcttggttctggcatcgatgaagaacgcagcgaaatgcgataagtaatgtgaattgcagaattcagtgaatcatcgaatctttgaacgcacattgcgccctctggcattccggagggcatgcctgttcgagcgtcatttcaaccctcaagct-ctgcttggtattgggcgtcgtctgct--gccaga-cgcgcctggaagacctcggcgacggcattccag-cctcgagcgtagtag-taaa-------atatctcgctttggag-gatggggtggc-ggcttgccggaca-a-ccgacctc---tggtc------------------------------------------------aaatttgaaa-gctggcgccttcggcgtccgcgttgtaatttgtagaggatgcttcggcgaggactcctgcctaagttccctggaatgggacgtcacagagggtgagaatcccgtatgtggcgggcggtccaagccatgtgaagctccttcgacgagtcgagttgtttgggaatgcagctctaaatgggaggtaaatttcttctaaagctaaataccggccagagaccgatagcgcacaagtagagtgatcgaaagatgaaaagcactttggaaagagagttaaaaagtacgtgaaattgttgaaagggaagcgcttgcaaccagactcgctcgcagttgctcagcccgcctcctggcgggtgtactcttctgcgatcgggccagcatcagttcgggcggccggataaaggtgtcgggaatgtagcacccttcggggtgtgttatagcccggcgcggaatgcggccagcctggactgaggatctcgcttcggcaaggatgctggcgtaatggttgtaagcggcccgtcttgaaacacggaccaaggagtctaacatctatgcgagtgtttgggtgtcaaacccatgcgcgtaatgaaagtgaacggaggtgggaacccgcaa--gggtgcaccatcgaccgatcctgatgtcttcggatggatttgagtaagagcatagctgttgggacccgaaagatggtgaactatgcctgaatagggtgaagccagaggaaactctg----cagttgc-ctcacct-ttt-ctt----------tgagtgagcgcag----ggc----ggctcgctcgtcgcgccaccacctgcccactcgcttcgccc----ga---ggggca-ttttt----tggtgggg--tcgggc--tgcgctaggctgctttggcgc-----tcggt-taca-tgg-cccgatgcagca-ttttt----------tgcgcccgacc-gtcgccctgct----c-a-cct-----------------cacctcggtcgcat--------------cgcaacgcaa-----ca-c--tctgctaacg----ccctcgcaggaagccgccgagctcgg----------------------------------------------------------------------------------------------------------------------------------------------------------gccccgcgccgttttccgtgagtc----ccg-ccctgcctgcgc--tcagagg---gccgattaggcg-cccgc-gagctc-aatg--ttgacacacg-tttgct-gacgctccgcagcctccatcgtcggtcgtccccgtca-ccatgggtatgttttctcgctgcgtcagcc---------ccgccgccgccgc---------------------ttctg----gcgctaac-gct---------ccccagcatcatgattggcatg---------------------------------------------------------------------------------------------------------------------cggtcagttcaagggtgagatcaaggtcgacggcgccgaccttgtcatcaacggcaagaagatccgcttctaccaggagcgtgaccccgccaacatcccctgggccgagactggtgcctactacatcgtcgagtccactggtgtcttcaccaccaccgagaaggcctctgcccacttgaagggcggtgccaagaaggttgtcatctctgctccttctgctgacgcccccatgttcgtcatgggcgtcaacaacgagacctacaagtccgacatcaacatcctctccaacgcctcttgcaccaccaactgccttgct-cccctcgccaaggtcatccacgac-aagtacaccatcgttgagggtc-tcatgaccaccgtccactcctacactgctacccag-aagaccgtcgacgg-tccctctgcc-aaggactggcgtggtggccgtaccgctgctgccaacatcatccccagcagcaccggtgccgccaaggctgtcggcaaggtcatccccgacctcaacggcaag-ctcaccggcatgg-ccttccgtgtccctaccgccaacgtctccgttgttgacctcactgctcgcatcgagaagggtgccagctacgaggagatcaagcaga
>Phyllosticta__anhuiensis_CFCC_58849_
-----------------------------------------------------------------------------------------------cc-tcac--cccttgtatatc-tacca-cgttgctttggcgggcc-gaccc-ggtttcgacccgggcggcc-gg-cg-cccccagcctagtt----ctaggccagga---cgccc--ggctaagtgcccgccagtaaac--aaaac-tccagcgattatttt-gtgtagtcctgaga-atttattcaataa-a-ttaaaactttcaacaacggatctcttggttctggcatcgatgaagaacgcagcgaaatgcgataagtaatgtgaattgcagaattcagtgaatcatcgaatctttgaacgcacattgcgccctctggcattccggagggcatgcctgttcgagcgtcatttcaaccctcaagct-ctgcttggtattgggcgtcgtctgct--gccaga-cgcgcctggaagacctcggcgacggcattccag-cctcgagcgtagtag-taaa-------atatctcgctttggag-gatggggtggc-ggcttgccggaca-a-ccgacctc---tggtc------------------------------------------------aaatttgaaa-gctggcgccttcggcgtccgcgttgtaatttgtagaggatgcttcggcgaggactcctgcctaagttccctggaatgggacgtcacagagggtgagaatcccgtatgtggcgggcggtccaagccatgtgaagctccttcgacgagtcgagttgtttgggaatgcagctctaaatgggaggtaaatttcttctaaagctaaataccggccagagaccgatagcgcacaagtagagtgatcgaaagatgaaaagcactttggaaagagagttaaaaagtacgtgaaattgttgaaagggaagcgcttgcaaccagactcgctcgcagttgctcagcccgcctcctggcgggtgtactcttctgcgatcgggccagcatcagttcgggcggccggataaaggtgtcgggaatgtagcacccttcggggtgtgttatagcccggcgcggaatgcggccagcctggactgaggatctcgcttcggcaaggatgctggcgtaatggttgtaagcggcccgtcttgaaacacggaccaaggagtctaacatctatgcgagtgtttgggtgtcaaacccatgcgcgtaatgaaagtgaacggaggtgggaacccgcaa--gggtgcaccatcgaccgatcctgatgtcttcggatggatttgagtaagagcatagctgttgggacccgaaagatggtgaactatgcctgaatagggtgaagccagaggaaactctg----cagttgc-ctcacct-ttt-ctt----------tgagtgagcgcag----ggc----ggctcgctcgtcgcgccaccacctgcccactcgcttcgccc----ga---ggggca-ttttt----tggtgggg--tcgggc--tgcgctaggctgctttggcgc-----tcggt-taca-tgg-cccgatgcagca-ttttt----------tgcgcccgacc-gtcgccctgct----c-a-cct-----------------cacctcggtcgcat--------------cgcaacgcaa-----ca-c--tctgctaacg----ccctcgcaggaagccgccgagctcgg----------------------------------------------------------------------------------------------------------------------------------------------------------gccccgcgccgttttccgtgagtc----ccg-ccctgcctgcgc--tcagagg---gccgattaggcg-cccgc-gagctc-aatg--ttgacacacg-tttgct-gacgctccgcagcctccatcgtcggtcgtccccgtca-ccatgggtatgttttctcgctgcgtcagcc---------ccgccgccgccgc---------------------ttctg----gcgctaac-gct---------ccccagcatcatgattggcatg---------------------------------------------------------------------------------------------------------------------cggtcagttcaagggtgagatcaaggtcgacggcgccgaccttgtcatcaacggcaagaagatccgcttctaccaggagcgtgaccccgccaacatcccctgggccgagactggtgcctactacatcgtcgagtccactggtgtcttcaccaccaccgagaaggcctctgcccacttgaagggcggtgccaagaaggttgtcatctctgctccttctgctgacgcccccatgttcgtcatgggcgtcaacaacgagacctacaagtccgacatcaacatcctctccaacgcctcttgcaccaccaactgccttgct-cccctcgccaaggtcatccacgac-aagtacaccatcgttgagggtc-tcatgaccaccgtccactcctacactgctacccag-aagaccgtcgacgg-tccctctgcc-aaggactggcgtggtggccgtaccgctgctgccaacatcatccccagcagcaccggtgccgccaaggctgtcggcaaggtcatccccgacctcaacggcaag-ctcaccggcatgg-ccttccgtgtccctaccgccaacgtctccgttgttgacctcactgctcgcatcgagaagggtgccagctacgaggagatcaagcaga
>Phyllosticta_aspidistricola_NBRC_102244
tttaaggtcttggaa--------------------------------g------------gggagccctaaaaagcttc---ctgg----acatgccttcacaccccttgtgtatc-tacca-tgttgctttggtgggcc-gaccc-ggttccgacccgggcgg-c-gg-cg-cccccagcctgctt--g-ccaggccagga---cgcct--ggctaaaggcccgtcagtatac--aaaac-tccagcgattatttt-gtgtagtcctgaga-atttattcaataa-a-ttaaaactttcaacaacggatctcttggttctggcatcgatgaagaacgcagcgaaatgcgataagtaatgtgaattgcagaattcagtgaatcatcaaatctttgaacgcacattgcgccctctggcattccggagggcatgcctgttcgagcgtcatttcaaccctcaagct-ctgcttggtattgggcgacgtctgct--atcaga-cgcgcctggaagacctcggcgacggcgttccag-cctcgagcgtagtag-taaa-------atatctcgctttggag-gagggggcgac-ggtttgccggaca-a-ccgacctt---cggtcac----tattttccaaggttgacctcggatcaggtagggatacccgct------------------------------------------------------------------------------------------------------------------------------------------------------------------------------------------------------------------------------------------------------------------------------------------------------------------------------------------------------------------------------------------------------------------------------------------------------------------------------------------------------------------------------------------------------------------------------------------------------------------------------------------------------------------------------------------------------------------------------------------------------------------------------------------------------------------------------------------------------------------------------------------------------------------------------------------------------------------------------------------------------------------------------------------------------------------------------------------------------------------------------------------------------------------------------------------------------------------------------------------------------------------------------------------------gccccgcgccgttttccgtgagtc----ccg-ccctgcctgagc--tctgagg---gccgataaggcg-cccgc-gagctc-aatgtcttgacaaacg-tgtgct-gacgctccgcagcctccatcgtcggtcgtccccgtca-ccatgggtatgtttcctcgctgcgtcaggc------ccgccgccgccgccgc---------------------ttctg----gcgctaac-gct---------ccccagcatcatgattggcatg----------------------------------------------------------------------------------------------------------------------------------------------------------------------------------------------------------------------------------------------------------------------------------------------------------------------------------------------------------------------------------------------------------------------------------------------------------------------------------------------------------------------------------------------------------------------------------------------------------------------------------------------------------------------------------------------------------------------------------------------------------------------------
>Phyllosticta_aucubae_japonicae_MAFF_236703_
---caggttttggaa-------------------------------gg------------gggagccgtcaaaagctcc---cctgg---acatgcc-tcaca-cccttgtgtatc-tacca-cgttgctttggcgggcc-gaccc-ggtttcgacccgggcggcc-gg-cg-cccccagcctgctc--g-ccaggccagga---cgccc--ggccaagtgcccgccagtatac--aaaac-tccagcgattatttt-gtgtagtcctgaga-atttattcaatga-a-ttaaaactttcaacaacggatctcttggttctggcatcgatgaagaacgcagcgaaatgcgataagtaatgtgaattgcagaattcagtgaatcatcgaatctttgaacgcacattgcgccccctggcattccggggggcatgcctgttcgagcgtcatttcaaccctcaagct-ctgcttggtattgggcgtcgtccgct--gccgga-cgcgcctggaagacctcggcgacggcattccag-cctcgagcgtagtag-taaa-------atatctcgctttggag-gatggggtgac-ggcttgccggaca-a-ccgacctc---tggtcat-tttttttttccaaggttgacctcggatcaggtagggatacccgct--------------------------------------------------------------------------------------------------------------------------------------------------------------------------------------------------------------------------------------------------------------------------------------------------------------------------------------------------------------------------------------------------------------------------------------------------------------------------------------------------------------------------------------------------------------------------------------------------------------------------------------------------------------------------------------------------------------------------------------------------------------------aggtcagttgc-ctcgcct-ttt-------------gagtgtgagcgcag----ggc----ggctcgctcgtcgcgccaccatctgcccactcgctt-gccc----ga---tgggca-ttttt----tggtgggg--tcggga--tgcgctaggctgctttcgcgc-----tcggt-taca-tgg-cccgatgcagca-ttttt-----------gcgcccgacc-gtcgccctgcc----c-a-cct-----------------cacctcgatcgcat--------------cccaacgcaa-----ca-t--tctgctaacg----ccctcgcaggaagccgccgagctcggtaagggttccttcaagta----------------------------------------------------------------------------------------------------------------------------------------gccccgcgccgttttccgtgagtc----ccg-ccctgcctgagc--tcagagg---gccgattaggcg-cccgc-gagctc-aatg--ccgaccaacgttttgct-gacgctccgcagcctccatcgtcggtcgtccccgtca-ccatgggtatgtttcctcgctgcgtcaggc------ccgccgccgccgctgc---------------------ttctg----gcgctaac-gct--------cccccagcatcatgattggcatg----------------------------------------------------------------------------------------------------------------------------------------------------------------------------------------------------------------------------------------------------------------------------------------------------------------------------------------------------------------------------------------------------------------------------------------------------------------------------------------------------------------------------------------------------------------------------------------------------------------------------------------------------------------------------------------------------------------------------------------------------------------------------
>Phyllosticta_bifrenariae_CBS_128855_
--------------a-------------------------------ag------------gagacttgcgggtgggcttcggccccct--gcatcccttacca-cccttgtgtatc-taccc-tgttgctttggcgggcc-gaccc-ggttttgacccgggcggcc-gg-cg-cccccagcccagca----atgggccagga---cgtct---gctaagtgcccgccagtatac--aaaac-tctagcgattatttt-gtgtagtcctgaga-atttattcaataa-a-ttaaaactttcaacaacggatctcttggttctggcatcgatgaagaacgcagcgaaatgcgataagtaatgtgaattgcagaattcagtgaatcatcgaatctttgaacgcacattgcgccccctggtattccggggggcatgcctgttcgagcgtcatttcaaccctcaagct-ctgcttggtattgggcgacgtccgct--a--gga-cgcgcctggaagacctcggcgacggcgtctcag-cctcgagcgtagtag-taaa-------atatctcgctttggag-gaggggacgac-ggcc-gccggaca-a-tcgacctt---cggtcac----------------------------------------------aaatttgaaa-gctggcgtcttcgacgtccgcgttgtaatttgtagaggatgcttcggcgaggactcctgcctaagttccctggaatgggacgtcacagagggtgagaatcccgtatgtggcgggcggtccaagccatgtgaagctccttcgacgagtcgagttgtttgggaatgcagctctaaatgggaggtaaatttcttctaaagctaaataccggccagagaccgatagcgcacaagtagagtgatcgaaagatgaaaagcactttggaaagagagttaaaaagtacgtgaaattgttgaaagggaagcgcttgcaaccagactcgttcgcagttgctcagcccgcctcttggtgggtgtactcttctgcggtcgggccagcatcggttcgggcggccggataaaggtgtcgggaatgtagcacccttcggggtgtgttatagcccggcgcggaacgcggccagcctggaccgaggatctcgcttcggcaaggatgctggcgtaatggttgtaagcggcccgtcttgaaacacggaccaaggagtctaacatctatgcgagtgtttgggtgtcaaacccatgcgcgtaatgaaagtgaacggaggtgggaacccgcaa--gggtgcaccatcgaccgatcctgatgtcttcggatggatttgagtaagagcatagctgttgggacccgaaagatggtgaactatgcctgaatagggtgaagccagaggaaactctg----cagttgg-ctcactt-ttc-ctt--------------cgagc---------------------------gcgccaccgcc-----agcccactcgctc----ga---ggggca-ttttt----tggtgggg--ttgggt--cgcgctaagctgctttcgcgc-----tcggt-taca-tgg-cccgatgcagca-ttttt----------cgcgcccgacc-gtcgcccggct----c-a-cct-----------------ca-ctcggtcgcac--------------cgcaacgcaac---gca-c--tttgctaacg----ccctcgcaggaagccgccgagctcgg----------------------------------------------------------------------------------------------------------------------------------------------------------gccccgcgccgttttccgtgagtc----ccg-ccctgcctgagctgtccgagg---gccgattaggcg-cccgc-gagctc-aatgttttgacgactg-cctgct-aacgctccacagcctccattgtcggtcgtccccgtca-ccatgggtatgtttacaagccgcatcaggc---------ccaccgtcggcgc---------------------ttctg--gcgcgctaac-ac---------ccgctagtatcatgattggcatg---------------------------------------------------------------------------------------------------------------------cggccagttcaagggtgagatcaaggtcgagggcgccgaccttgtcatcaacggcaagaagatccgcttctaccaggagcgtgaccccgccaacattccctgggctgagaccggtgcctactacatcgtcgagtccaccggtgtcttcaccaccaccgagaaggcctctgcccacttgaagggcggtgccaagaaggtcgttatctctgctccttctgctgacgcccccatgttcgtcatgggcgtcaacaacgagacctacaagtccgacatcaacgtcctctccaacgcctcttgcaccaccaactgccttgct-cccctcgccaaggtcatccacgac-aagtacaccatcattgagggtc-tcatgaccaccgtccactcctacactgctacccag-aagaccgtcgacgg-tccctctgcc-aaggactggcgtggtggccgcactgctgctgccaacatcatccccagcagcactggtgccgccaaggctgtcggcaaggtcatccccgacctcaacggcaag-ctcaccggcatgg-ctttccgtgtccccactgccaacgtctccgttgttgacctgactgctcgcatcgagaagggtgccagctacgaggagattaaggaga
>Phyllosticta_bifrenariae_CPC17467_
--------------a-------------------------------ag------------gagacttgcgggtgggcttcggccccct--gcatcccttacca-cccttgtgtatc-taccc-tgttgctttggcgggcc-gaccc-ggttttgacccgggcggcc-gg-cg-cccccagcccagca----atgggccagga---cgtct---gctaagtgcccgccagtatac--aaaac-tctagcgattatttt-gtgtagtcctgaga-atttattcaataa-a-ttaaaactttcaacaacggatctcttggttctggcatcgatgaagaacgcagcgaaatgcgataagtaatgtgaattgcagaattcagtgaatcatcgaatctttgaacgcacattgcgccccctggtattccggggggcatgcctgttcgagcgtcatttcaaccctcaagct-ctgcttggtattgggcgacgtccgct--a--gga-cgcgcctggaagacctcggcgacggcgtctcag-cctcgagcgtagtag-taaa-------atatctcgctttggag-gaggggacgac-ggcc-gccggaca-------------------------------------------------------------------aaatttgaaa-gctggcgtcttcgacgtccgcgttgtaatttgtagaggatgcttcggcgaggactcctgcctaagttccctggaatgggacgtcacagagggtgagaatcccgtatgtggcgggcggtccaagccatgtgaagctccttcgacgagtcgagttgtttgggaatgcagctctaaatgggaggtaaatttcttctaaagctaaataccggccagagaccgatagcgcacaagtagagtgatcgaaagatgaaaagcactttggaaagagagttaaaaagtacgtgaaattgttgaaagggaagcgcttgcaaccagactcgttcgcagttgctcagcccgcctcttggtgggtgtactcttctgcggtcgggccagcatcggttcgggcggccggataaaggtgtcgggaatgtagcacccttcggggtgtgttatagcccggcgcggaacgcggccagcctggaccgaggatctcgcttcggcaaggatgctggcgtaatggttgtaagcggcccgtcttgaaacacggaccaaggagtctaacatctatgcgagtgtttgggtgtcaaacccatgcgcgtaatgaaagtgaacggaggtgggaacccgcaa--gggtgcaccatcgaccgatcctgatgtcttcggatggatttgagtaagagcatagctgttgggacccgaaagatggtgaactatgcctgaatagggtgaagccagaggaaactctg----cagttgg-ctcactt-ttc-ctt--------------cgagc---------------------------gcgccaccgcc-----agcccactcgctc----ga---ggggca-ttttt----tggtgggg--ttgggt--cgcgctaagctgctttcgcgc-----tcggt-taca-tgg-cccgatgcagca-ttttt----------cgcgcccgacc-gtcgcccggct----c-a-cct-----------------catctcggtcgcac--------------cgcaacgcaac---gca-c--tttgctaacg----ccctcgcaggaagccgccgagctcgg----------------------------------------------------------------------------------------------------------------------------------------------------------gccccgcgccgttttccgtgagtc----ccg-ccctgcctgagctgtccgagg---gccgattaggcg-cccgc-gagctc-aatgttttgacgactg-cctgct-aacgctccacagcctccattgtcggtcgtccccgtca-ccatgggtatgtttacaagccgcatcaggc---------ccaccgtcggcgc---------------------ttctg--gcgcgctaac-ac---------ccgctagtatcatgattggcatg---------------------------------------------------------------------------------------------------------------------cggccagttcaagggtgagatcaaggtcgagggcgccgaccttgtcatcaacggcaagaagatccgcttctaccaggagcgtgaccccgccaacattccctgggctgagaccggtgcctactacatcgtcgagtccaccggtgtcttcaccaccaccgagaaggcctctgcccacttgaagggcggtgccaagaaggtcgttatctctgctccttctgctgacgcccccatgttcgtcatgggcgtcaacaacgagacctacaagtccgacatcaacgtcctctccaacgcctcttgcaccaccaactgccttgct-cccctcgccaaggtcatccacgac-aagtacaccatcattgagggtc-tcatgaccaccgtccactcctacactgctacccag-aagaccgtcgacgg-tccctctgcc-aaggactggcgtggtggccgcactgctgctgccaacatcatccccagcagcactggtgccgccaaggctgtcggcaaggtcatccccgacctcaacggcaag-ctcaccggcatgg-ctttccgtgtccccactgccaacgtctccgttgttgacctgactgctcgcatcgagaagggtgccagctacgaggagattaaggaga
>Phyllosticta_catimbauensis_URM7672_
------------------------------------------------------------------------------------------------cttctca-cccttgtgtatc-tacca-tgttgctttggcgggtc-gaccc-ggttctgacccgggcggcc-gg-cg-cccccagcctagat--ttctaggccagga---cgcct--ggctaagtgcccgccagtatac--aaaac-tctgaagattatttt-ttgtagttctgata-atttattcaataa-a-ttaaaactttcaacaacggatctcttggttctggcatcgatgaagaacgcagcgaaatgcgataagtaatgtgaattgcagaattcagtgaatcatcgaatctttgaacgcacattgcgccccttggtattccgaggggcatgcctgttcgagcgtcatttcaaccctcaagct-ttgcttggtattgggcgacgtccgct--a-agga-cgcgcctcgaagacctcggcgacggcgtctcag-cctcgagcgtagtag-taaa-------atatctcgctttggag-gaagagacgac-ggcc-gccggaca-a-tcgacctt---cggtcaa----atatttccaaggttgacctc------------------------atttgaaa-gctggcgtcttcgacgtccgcgttgtaatttgtagaggatgcttcggcgaggactcctgcctaagttccctggaatgggacgtcacagagggtgagaatcccgtatgtggcgggcggtccaagccatgtgaagctccttcgacgagtcgagttgtttgggaatgcagctctaaatgggaggtaaatttcttctaaagctaaataccggccagagaccgatagcgcacaagtagagtgatcgaaagatgaaaagcactttggaaagagagttaaaaagtacgtgaaattgttgaaagggaagcgcttgcaaccagactcgttcgcagttgctcagcccgcctcttggcgggtgtactcttctgcggtcgggccagcatcagttcgggcggctggataaaggtgtcgggaatgtagcacccttcggggtgtgttatagcccggcgcggaatgcagccagcct-----------------------------------------------------------------------------------------------------------------------------------------------------------------------------------------------------------------------------------------------------------------------------------------------------------------------------------------------------cgcaccacc----gccttgccctctcgttc----ga---ggggca-ttttt----tggtgggg--tcgggt--cgcgctaagctgctttggagc-----tcggt-taca-tgt-cccaatgcagc--ttttt----------tgcgcccgacc-gtcgccctgct----c-a-cct-----------------caccccggtcgcac--------------cgcaacgcaa-----cc-ac-ctcgctaacg----ccctcgcaggaagccgccgagctcggcaagggttccttcaagtacgcctgggtccttgacaagctgaaggctgagcgtgagcgtggtatcaccatcgacattgctctctggaagttcgagaccccgaagtactatgtcaccgtcattgacgcccccggtcaccgtgacttcatcaagaac----------------------tc----ccg-cccttcctgagctgtccgagg---gccgattaggcg-cccgc-gagctc-aatgtcttgacgaccg-tctgct-aacgctctgcagcctccattgtcggtcgtccccgtca-ccatgggtatgtttcctcgccgcgttaggc---------ccgccgtcggcgc---------------------ttctggcgcgcgctaac-ac---------tcgccagtatcatgattggtatg----------------------------------------------------------------------------------------------------------------------------------------------------------------------------------------------------------------------------------------------------------------------------------------------------------------------------------------------------------------------------------------------------------------------------------------------------------------------------------------------------------------------------------------------------------------------------------------------------------------------------------------------------------------------------------------------------------------------------------------------------------------------------
>Phyllosticta_catimbauensis_URM7674_
------------------------------------------------------------------------------------------------cttctca-cccttgtgtatc-tacca-tgttgctttggcgggtc-gaccc-ggttctgacccgggcggcc-gg-cg-cccccagcctagat--ttctaggccagga---cgcct--ggctaagtgcccgccagtatac--aaaac-tctgaagattatttt-ttgtagttctgata-atttattcaataa-a-ttaaaactttcaacaacggatctcttggttctggcatcgatgaagaacgcagcgaaatgcgataagtaatgtgaattgcagaattcagtgaatcatcgaatctttgaacgcacattgcgccccttggtattccgaggggcatgcctgttcgagcgtcatttcaaccctcaagct-ttgcttggtattgggcgacgtccgct--a-agga-cgcgcctcgaagacctcggcgacggcgtctcag-cctcgagcgtagtag-taaa-------atatctcgctttggag-gaagagacgac-ggcc-gccggaca-a-tcgacctt---cggtcaa----atatttccaaggttgacctc------------------------atttgaaa-gctggcgtcttcgacgtccgcgttgtaatttgtagaggatgcttcggcgaggactcctgcctaagttccctggaatgggacgtcacagagggtgagaatcccgtatgtggcgggcggtccaagccatgtgaagctccttcgacgagtcgagttgtttgggaatgcagctctaaatgggaggtaaatttcttctaaagctaaataccggccagagaccgatagcgcacaagtagagtgatcgaaagatgaaaagcactttggaaagagagttaaaaagtacgtgaaattgttgaaagggaagcgcttgcaaccagactcgttcgcagttgctcagcccgcctcttggcgggtgtactcttctgcggtcgggccagcatcagttcgggcggctggataaaggtgtcgggaatgtagcacccttcggggtgtgttatagcccggcgcggaatgcagccagcct-----------------------------------------------------------------------------------------------------------------------------------------------------------------------------------------------------------------------------------------------------------------------------------------------------------------------------------------------------cgcaccacc----gccttgccctctcgttc----ga---ggggca-ttttt----tggtgggg--tcgggt--cgcgctaagctgctttggagc-----tcggt-taca-tgt-cccaatgcagc--ttttt----------tgcgcccgacc-gtcgccctgct----c-a-cct-----------------caccccggtcgcac--------------cgcaacgcaa-----cc-ac-ctcgctaacg----ccctcgcaggaagccgccgagctcggcaagggttccttcaagtacgcctgggtccttgacaagctgaaggctgagcgtgagcgtggtatcaccatcgacattgctctctggaagttcgagaccccgaagtactatgtcaccgtcattgacgcccccggtcaccgtgacttcatcaagaac----------------------tc----ccg-cccttcctgagctgtccgagg---gccgattaggcg-cccgc-gagctc-aatgtcttgacgaccg-tctgct-aacgctctgcagcctccattgtcggtcgtccccgtca-ccatgggtatgtttcctcgccgcgttaggc---------ccgccgtcggcgc---------------------ttctggcgcgcgctaac-ac---------tcgccagtatcatgattggtatg----------------------------------------------------------------------------------------------------------------------------------------------------------------------------------------------------------------------------------------------------------------------------------------------------------------------------------------------------------------------------------------------------------------------------------------------------------------------------------------------------------------------------------------------------------------------------------------------------------------------------------------------------------------------------------------------------------------------------------------------------------------------------
>Phyllosticta_citriasiana_CBS_120486_
tgaaaggtaatggaa-------------------------------gg------------ggaggccgtaaaaaagcc----gccca---acctaccttcaca-cccttgtgtatc-tacca-cgttgctttggcgggcc-gaccc-ggttttgacccgggcggtc-gg-tg-cccccagcctagt---ttatgggccagga---cgcct--ggctaagtgcccgccagtatac--aaaac-tcaagcgattatttt-gtgtagtcctgaga-attcatttaatga-a-gtaaaactttcaacaacggatctcttggttctggcatcgatgaagaacgcagcgaaatgcgataagtaatgtgaattgcagaattcagtgaatcatcgaatctttgaacgcacattgcgccccctggcattccggggggcatgcctgttcgagcgtcatttcaaccctcaagct-ctgcttggtattgggcgacgtccgct--gccgga-cgcgcctggaagacctcggcgacggcgtctcag-cctcgagcgtagtag-taaa-------atatctcgctttggag-gagggaggcgc-tggccgccggaca-a-tcgacctt---cggtcac---tatttttccaaggttgacct-----------------------aaatttgaaa-gctggcgtctttgacgtccgcgttgtaatttgtagaggatgtttcggcgagggctcctgcctaagttccctggaatgggacgtcacagagggtgagaatcccgtatgtggcgggcggtcttagccatgtgaaactccttcgacgagtcgagttgtttgggaatgcagctctaaatgggaggtaaatttcttctaaagctaaataccggccagagaccgatagcgcacaagtagagtgatcgaaagatgaaaagcactttggaaagagagttaaaaagtacgtgaaattgttgaaagggaagcgcttgcaaccagactcgttcgcagttgctcagcccgcctcttggtgggtgtactcttctgcggtcgggccagcatcagttcgggcggtcggataaaggtgtcgggaatgtagcacccttcggggtgtgttatagcccggcgcggaatgcggccagcctggactgaggatctcgcttcggcaaggatgctggcgtaatggttgtaagcggcccgtcttgaaacacggaccaaggagtctaacatctatgcgagtgtttgggtgtcaaacccatgcgcgtaatgaaagtgaacggaggtgggaacccgtaa--gggtgcaccatcgaccgatcctgatgtcttcggatggatttgagtaagagcatagctgttgggacccgaaagatggtgaactatgcctgaatagggtgaagccagaggaaactctgaggtcagttgc-ctctcac-ttt-ctt--------------tgagcgcag----ggcgg-cggctcgctcgttgcgccaccact----gggcccactcgctc----ga---ggggca-ttttt----tggtgggg--tcgggc--tgcgctaggctgctttggcgc-----tcggt-taca-tga-cccgatgcagca-ttttt----------tgcgcccgacc-gacactctgct----c-a-cct-----------------cacctcggtcgcat--------------cgcagcgaaa-----aa-t--tccgctaacg----ccctcgcaggaagccgctgagctcggtaagggtcccttcaagta----------------------------------------------------------------------------------------------------------------------------------------gccccgcgccgttttccgtaagtc----ccg-ccctgcctgagctgtccgagg---gccgatgaggcg-cccgc-gagctc-aatgtgttgattttct-tttgct-aacgctgcgcagcctccattgtcggtcgtccccgtca-ccatgggtatgtttactcgctgcgtcagac---------ccgccgtcgccgc---------------------tgccg----gcgctaac-aca--------ctcccagcatcatgattggcatg---------------------------------------------------------------------------------------------------------------------cggccagttcaagggtgagatcaaggtcgagggcgccgaccttgtcatcaacggcaagaagatccgcttctaccaggagcgtgaccccgccaacatcccctgggctgagactggtgcctattacatcgtcgagtccactggtgtcttcaccaccaccgagaaggcctctgctcacttgaagggcggtgctaagaaggtcgtcatctctgctccttctgctgacgcccccatgttcgtcatgggcgtcaacaacgagacctacaagtccgacatcaacgtcctctccaacgcctcttgcaccaccaactgccttgct-cccctcgccaaggtcatccacgac-aagtacaccatcattgagggtc-tcatgaccaccgtccactcctacactgctacccag-aagaccgtcgacgg-tccttctgcc-aaggactggcgtggtggccgcaccgctgctgccaacatcatccccagcagcacaggtgccgccaaggccgtcggcaaggtcatccccgacctcaacggcaag-ctcactggcatgg-ccttccgtgtccctaccgccaacgtctccgtcgtcgacctcactgctcgcattgagaagggtgccagctacgaggaaatcaagcaga
>Phyllosticta_citriasiana_CBS_120487_
tgaaaggtaatggaa-------------------------------gg------------ggaggccgtaaaaaagcc----gccca---acctaccttcaca-cccttgtgtatc-tacca-cgttgctttggcgggcc-gaccc-ggttttgacccgggcggtc-gg-tg-cccccagcctagt---ttatgggccagga---cgcct--ggctaagtgcccgccagtatac--aaaac-tcaagcgattatttt-gtgtagtcctgaga-attcatttaatga-a-gtaaaactttcaacaacggatctcttggttctggcatcgatgaagaacgcagcgaaatgcgataagtaatgtgaattgcagaattcagtgaatcatcgaatctttgaacgcacattgcgccccctggcattccggggggcatgcctgttcgagcgtcatttcaaccctcaagct-ctgcttggtattgggcgacgtccgct--gccgga-cgcgcctggaagacctcggcgacggcgtctcag-cctcgagcgtagtag-taaa-------atatctcgctttggag-gagggaggcgc-tggccgccggaca-a-tcgacctt---cggtcac---tatttttccaaggttgacct-----------------------aaatttgaaa-gctggcgtctttgacgtccgcgttgtaatttgtagaggatgtttcggcgagggctcctgcctaagttccctggaatgggacgtcacagagggtgagaatcccgtatgtggcgggcggtcttagccatgtgaaactccttcgacgagtcgagttgtttgggaatgcagctctaaatgggaggtaaatttcttctaaagctaaataccggccagagaccgatagcgcacaagtagagtgatcgaaagatgaaaagcactttggaaagagagttaaaaagtacgtgaaattgttgaaagggaagcgcttgcaaccagactcgttcgcagttgctcagcccgcctcttggtgggtgtactcttctgcggtcgggccagcatcagttcgggcggtcggataaaggtgtcgggaatgtagcacccttcggggtgtgttatagcccggcgcggaatgcggccagcctggactgaggatctcgcttcggcaaggatgctggcgtaatggttgtaagcggcccgtcttgaaacacggaccaaggagtctaacatctatgcgagtgtttgggtgtcaaacccatgcgcgtaatgaaagtgaacggaggtgggaacccgtaa--gggtgcaccatcgaccgatcctgatgtcttcggatggatttgagtaagagcatagctgttgggacccgaaagatggtgaactatgcctgaatagggtgaagccagaggaaactctgaggtcagttgc-ctctcac-ttt-ctt--------------tgagcgctg----ggcgg-cggctcgctcgttgcgccaccact----gggcccactcgctc----ga---ggggca-ttttt----tggtgggg--tcgggc--tgcgctaggctgctttggcgc-----tcggt-taca-tga-cccgatgcagca-ttttt----------tgcgcccgacc-gacactctgct----c-a-cct-----------------cacctcggtcgcat--------------cgcagcgaaa-----aa-t--tccgctaacg----ccctcgcaggaagccgctgagctcggtaagggtcccttcaagta----------------------------------------------------------------------------------------------------------------------------------------gccccgcgccgttttccgtaagtc----ccg-ccctgcctgagctgtccgagg---gccgatgaggcg-cccgc-gagctc-aatgtgttgattttct-tttgct-aacgctgcgcagcctccattgtcggtcgtccccgtca-ccatgggtatgtttactcgctgcgtcagac---------ccgccgtcgccgc---------------------tgccg----gcgctaac-aca--------ctcccagcatcatgattggcatg---------------------------------------------------------------------------------------------------------------------cggccagttcaagggtgagatcaaggtcgagggcgccgaccttgtcatcaacggcaagaagatccgcttctaccaggagcgtgaccccgccaacatcccctgggctgagactggtgcctattacatcgtcgagtccactggtgtcttcaccaccaccgagaaggcctctgctcacttgaagggcggtgctaagaaggtcgtcatctctgctccttctgctgacgcccccatgttcgtcatgggcgtcaacaacgagacctacaagtccgacatcaacgtcctctccaacgcctcttgcaccaccaactgccttgct-cccctcgccaaggtcatccacgac-aagtacaccatcattgagggtc-tcatgaccaccgtccactcctacactgctacccag-aagaccgtcgacgg-tccttctgcc-aaggactggcgtggtggccgcaccgctgctgccaacatcatccccagcagcacaggtgccgccaaggccgtcggcaaggtcatccccgacctcaacggcaag-ctcactggcatgg-ccttccgtgtccctaccgccaacgtctccgtcgtcgacctcactgctcgcattgagaagggtgccagctacgaggaaatcaagcaga
>Phyllosticta_citribraziliensis_CBS_100098_
----aggttttggaa-------------------------------gg------------gggagccgtcaaaagctcc---cctggt--acatgcc-tcac--cccttgtatatc-tacca-cgttgctttggcgggcc-gaccc-ggtttcgacccgggcggcc-gg-cg-cccccagcctagtt----ctaggccagga---cgccc--ggctacgtgcccgccagtaaac--aaaac-tccagcgattatttt-gtgtagtcctgaga-atttattcaataa-a-ttaaaactttcaacaacggatctcttggttctggcatcgatgaagaacgcagcgaaatgcgataagtaatgtgaattgcagaattcagtgaatcatcgaatctttgaacgcacattgcgccctctggcattccggagggcatgcctgttcgagcgtcatttcaaccctcaagct-ctgcttggtattgggcgacgtctgct--gtcaga-cgcgcctggaagacctcggcgacggcattccag-cctcgagcgtagtag-taaa-------atatctcgctttggag-gatggggtgac-ggcttgccggaca-a-ccgacctc---tggtca------tttttccaaggttgacct-----------------------aaatttgaaa-gctggcgccttcggcgtccgcgttgtaatttgtagaggatgcttcggcgaggactcctgcctaagttccctggaatgggacgtcacagagggtgagaatcccgtatgtggcgggcggtccaagccatgtgaagctccttcgacgagtcgagttgtttgggaatgcagctctaaatgggaggtaaatttcttctaaagctaaataccggccagagaccgatagcgcacaagtagagtgatcgaaagatgaaaagcactttggaaagagagttaaaaagtacgtgaaattgttgaaagggaagcgcttgcaaccagactcgctcgcagttgctcagcccgcctcttggtgggtgtactcttctgcgatcgggccagcatcagttcgggcggccggataaaggtgtcgggaatgtagcacccttcggggtgtgttatagcccggcgcggaatgcggccagcctggactgaggatctcgcttcggcaaggatgctggcgtaatggttgtaagcggcccgtcttgaaacacggaccaaggagtctaacatctatgcgagtgtttgggtgtcaaacccatgcgcgtaatgaaagtgaacggaggtgggaacccgcaa--gggtgcaccatcgaccgatcctgatgtcttcggatggatttgagtaagagcatagctgttgggacccgaaagatggtgaactatgcctgaatagggtgaagccagaggaaactctgaggtcagttgc-ctcacct-ttt-ctt----------tgagtgagcccag----ggc----ggctcgctcgtcgcgccaccactcgcccactcgcctcgccc----ga---ggggca-ttttt----tggtgggg--tcgggt--tgcgctaggctgctttggcgc-----tcggt-taca-tgg-cccgatgcagca-ttttt-----------gcgcccgacc-gtcgccctgct----c-a-cct-----------------cacctcggtcgcat--------------cgcaatgcaa-----ca-t--tctgctaacg----ccctcgcaggaagccgccgagctcggtaagggttccttcaagta----------------------------------------------------------------------------------------------------------------------------------------gccccgcgccgttttccgtgagtc----ccg-ccctgtctgcgc--tcagagg---gccgattaggcg-cccgc-gagctc-aatg--ttgacacacg-tttgct-gacgctccgcagcctccatcgtcggtcgtccccgtca-ccatgggtatgtttcctcgctgcgtcaggc---------ccaccgccgccgc---------------------ttctg----gcgctaac-gct---------ccccagcatcatgattggcatg---------------------------------------------------------------------------------------------------------------------cggccagttcaagggtgagatcaaggtcgatggcgccgacctggtcatcaacggcaagaagatccgcttctaccaggagcgtgaccccgccaacatcccctgggccgagactggtgcctactacatcgtcgagtccactggtgtcttcaccaccaccgagaaggcctctgctcacttgaagggcggtgccaagaaggttgtcatctctgctccttctgctgacgcccccatgttcgtcatgggcgtcaacaacgagacctacaagtccgacatcaacatcctctccaacgcctcttgcaccaccaactgccttgct-cccctcgccaaggtcatccacgac-aagtacaccatcgttgagggtc-ttatgaccaccgtccactcctacactgctacccag-aagaccgtcgacgg-tccctctgcc-aaggactggcgtggtggccgtaccgctgctgccaacatcatccccagcagcaccggtgccgccaaggctgtcggcaaggtcatccccgacctcaacggcaag-ctcaccggcatgg-ccttccgtgtccctaccgccaacgtctccgttgttgacctcactgctcgcatcgagaagggtgccagctacgaggagatcaagcaga
>Phyllosticta_citricarpa_CBS_127454_
tgaaaggtgatggaa--------------------------------g------------ggaggccttaaaaaagcc----gcccg---acctaccttcaca-cccttgtgtatc-tacca-tgttgctttggcgggcc-gaccc-ggttttgacccgggcggtc-gg-cg-cccccagcctagt---ctctaggccagga---cgcct--ggctaagtgcccgccagtatac--aaaac-tccagcgattattct-gtgtagtcctgaga-attcatttaatga-a-ataaaactttcaacaacggatctcttggttctggcatcgatgaagaacgcagcgaaatgcgataagtaatgtgaattgcagaattcagtgaatcatcgaatctttgaacgcacattgcgccccctggcattccggggggcatgcctgttcgagcgtcatttcaaccctcaagct-ctgcttggtattgggcgacgtccgct--gccgga-cgcgcctggaagacctcggcgacggcgtctcag-cctcgagcgtagtag-taaa-------atatctcgctttggag-gaggggggcgc-tggccgccggaca-a-tcgacctt---cggtca-----------------------------------------------aaatttgaaa-gctggcgtcttcgacgtccgcgttgtaatttgtagaggatgtttcggcgagggctcctgcctaagttccctggaatgggacgtcacagagggtgagaatcccgtatgtggcgggcggccttagccatgtgaaactccttcgacgagtcgagttgtttgggaatgcagctctaaatgggaggtaaatttcttctaaagctaaataccggccagagaccgatagcgcacaagtagagtgatcgaaagatgaaaagcactttggaaagagagttaaaaagtacgtgaaattgttgaaagggaagcgcttgcaaccagactcgttcgcagttgctcagcccgcctcttggtgggtgtactcttctgcggtcgggccagcatcagttcgggcggtcggataaaggtgtcgggaatgtagcacccttcggggtgtgttatagcccggcgcggaatgcggccagcctggactgaggatctcgcttcggcaaggatgctggcgtaatggttgtaagcggcccgtcttgaaacacggaccaaggagtctaacatctatgcgagtgtttgggtgtcaaacccatgcgcgtaatgaaagtgaacggaggtgggaacccgcaa--gggtgcaccatcgaccgatcctgatgtcttcggatggatttgagtaagagcatagctgttgggacccgaaagatggtgaactatgcctgaatagggtgaagccagaggaaactctg----cagttgc-ctcacac-ttt-ctt--------------tgagcgcag----ggcgg-cggctcgctcgttgcgcctccact---tgggcccactcgctc----ga---ggggca-ttttc----tggtgggg--tcgggc--tgcgctaagctgctttggcgc-----tcggt-tata-tga-cccgatgcagcatttttt----------tgcgcccgacc-gacactctgct----c-a-cct-----------------cacctcggtcgcat--------------cgcaacgaaa-----aa-t--ttcgctaacg----ccctcgcaggaagccgctgagctcgg----------------------------------------------------------------------------------------------------------------------------------------------------------gccccgcgccgttttccgtaagtc----ccg-ccctgcctgagctgtccgagg---gccgatgaggcg-cccgc-gagctc-aatgtgttgattttcg-tttgct-aacgctgcgcagcctccattgtcggtcgtccccgtca-ccatgggtatgtttactcgctgcgtcaggc---------ccgccgtcgccgt---------------------tgccg----gcgctaac-aca--------ctcccagcatcatgattggcatg---------------------------------------------------------------------------------------------------------------------cggccagttcaagggtgagatcaaggtcgagggtgccgaccttgtcatcaacggcaagaagatccgcttctaccaggagcgtgaccccgccaacatcccctgggctgagactggtgcctactacatcgtcgagtccactggtgtcttcaccaccaccgagaaggcctctgctcacttgaagggcggtgctaagaaggttgtcatctctgctccttctgctgacgcccccatgttcgtcatgggcgtcaacaacgagacctacaagtccgacatcaacgtcctctccaacgcctcttgcaccaccaactgccttgct-cccctcgccaaggtcatccacgac-aagtacaccatcatcgagggcc-tcatgaccaccgtccactcctacactgctactcag-aagaccgtcgatgg-tccctctgcc-aaggactggcgtggtggccgcaccgccgctgccaacatcatccccagcagcaccggtgccgccaaggccgtcggcaaggtcatccccgacctcaacggcaag-ctcactggcatgg-ccttccgtgtccctaccgccaacgtctccgtcgtcgacctcactgctcgcatcgagaagggtgccagctacgaggaaatcaagcaga
>Phyllosticta_citrichinaensis_ZJUCC200956_
ctcaaggttttggaa-------------------------------gg------------gagagccgtcaaaagctct---cctggt--acatgcc-tcaca-cccttgtgtatc-tacca-tgttgctttggcgggcc-gaccc-ggtttcgacccgggcggcc-gg-cg-cccccagcctagtc--tcctaggccagga---cgccc--ggctaagtgcccgccagtatac--aaaac-tccagcgattatttt-gtgtagtcctgaga-atttattcaataa-a-ttaaaactttcaacaacggatctcttggttctggcatcgatgaagaacgcagcgaaatgcgataagtaatgtgaattgcagaattcagtgaatcatcgaatctttgaacgcacattgcgccctctggcattccggagggcatgcctgttcgagcgtcatttcaaccctcaagct-ctgcttggtattgggcgacgtctgct--gtcaga-cgcgcctggaagacctcggcgacggcattccag-cctcgagcgtagtag-taaa-------atatctcgctttggag-gatggggtgac-ggcttgccggaca-a-ccgacctc---tggtca-----ttttttccaaggttgacctcggatcaggtagggatacccgct--------------------------------------------------------------------------------------------------------------------------------------------------------------------------------------------------------------------------------------------------------------------------------------------------------------------------------------------------------------------------------------------------------------------------------------------------------------------------------------------------------------------------------------------------------------------------------------------------------------------------------------------------------------------------------------------------------------------------------------------------------------------aggtcagttgc-ctcacct-ttt-ctt----------tgagtgagcgcag----ggc----ggctcgctcgtcgcaccaccactcgcccactcgcttcgccc----ga---ggggct-ttttt----tggtgggg--tcgggt--tgcgctagcctgctttggcgc-----tcggt-taca-tgg-cccgatgcagca-tttt--------------------------------ct----c-a-cct-----------------cgcctcggtcgcat--------------tgcaacgcaa-----ca-c--tctgctaacg----ccctcgcaggaagccgccgagctcggtaagggttccttcaagta----------------------------------------------------------------------------------------------------------------------------------------gccccgcgccgttttccgtgagtc----ccg-ccctgcctgagc--tcagagg---gccgattaggcg-cccgc-gagctc-actg--ttgacaaacg-tttgct-gacgctccgcagcctccatcgtcggtcgtccccgtca-ccatgggtatgtttcctcgccgcgtcaggc------ccgccgccgccgccgc---------------------ttctg----gcgctaac-gct---------ccccagcatcatgattggcatg----------------------------------------------------------------------------------------------------------------------------------------------------------------------------------------------------------------------------------------------------------------------------------------------------------------------------------------------------------------------------------------------------------------------------------------------------------------------------------------------------------------------------------------------------------------------------------------------------------------------------------------------------------------------------------------------------------------------------------------------------------------------------
>Phyllosticta_citrichinaensis_ZJUCC2010150_
ctcaaggttttggaa-------------------------------gg------------gagagccgtcaaaagctct---cctggt--acatgcc-tcaca-cccttgtgtatc-tacca-tgttgctttggcgggcc-gaccc-ggtttcgacccgggcggcc-gg-cg-cccccagcctagtc--tcctaggccagga---cgccc--ggctaagtgcccgccagtatac--aaaac-tccagcgattatttt-gtgtagtcctgaga-atttattcaataa-a-ttaaaactttcaacaacggatctcttggttctggcatcgatgaagaacgcagcgaaatgcgataagtaatgtgaattgcagaattcagtgaatcatcgaatctttgaacgcacattgcgccctctggcattccggagggcatgcctgttcgagcgtcatttcaaccctcaagct-ctgcttggtattgggcgacgtctgct--gtcaga-cgcgcctggaagacctcggcgacggcattccag-cctcgagcgtagtag-taaa-------atatctcgctttggag-gatggggtgac-ggcttgccggaca-a-ccgacctc---tggtca-----ttttttccaaggttgacctcggatcaggtagggatacccgct--------------------------------------------------------------------------------------------------------------------------------------------------------------------------------------------------------------------------------------------------------------------------------------------------------------------------------------------------------------------------------------------------------------------------------------------------------------------------------------------------------------------------------------------------------------------------------------------------------------------------------------------------------------------------------------------------------------------------------------------------------------------aggtcagttgc-ctcacct-ttt-ctt----------tgagtgagcgcag----ggc----ggctcgctcgtcgcaccaccactcgcccactcgcttcgccc----ga---ggggct-ttttt----tggtgggg--tcgggt--tgcgctagcctgctttggcgc-----tcggt-taca-tgg-cccgatgcagca-tttt--------------------------------ct----c-a-cct-----------------cgcctcggtcgcat--------------tgcaacgcaa-----ca-c--actgctaacg----ccctcgcaggaagccgccgagctcggtaagggttccttcaagta----------------------------------------------------------------------------------------------------------------------------------------gccccgcgccgttttccgtgagtc----ccg-ccctgcctgagc--tcagagg---gccgattaggcg-cccgc-gagctc-actg--ttgacaaacg-tttgct-gacgctccgcagcctccatcgtcggtcgtccccgtca-ccatgggtatgtttcctcgccgcgtcaggc------ccgccgccgccgccgc---------------------ttctg----gcgctaac-gct---------ccccagcatcatgattggcatg----------------------------------------------------------------------------------------------------------------------------------------------------------------------------------------------------------------------------------------------------------------------------------------------------------------------------------------------------------------------------------------------------------------------------------------------------------------------------------------------------------------------------------------------------------------------------------------------------------------------------------------------------------------------------------------------------------------------------------------------------------------------------
>Phyllosticta_citrimaxima_MFLUCC_10-0137_
tgaaaggtaatggaa-------------------------------gg------------ggaggccgtaaaaaaccc----aaaga---acct---ctctca-cccttgtgtatcttacca-cgttgctttggcgggcc-gaccc-ggttttgacccgggcggtc-gg-tg-cccccagcctagt---ttatgggccagga---cgcct--ggctaagtgcccgccagtatac--aaaac-tcaagcgattatttt-gtgtagtcctgaga-attcatttaatga-a-gtaaaactttcaacaacggatctcttggttctggcatcgatgaagaacgcagcgaaatgcgataagtaatgtgaattgcagaattcagtgaatcatcgaatctttgaacgcacattgcgccccctggcattccggggggcatgcctgttcgagcgtcatttcaaccctcaagct-ctgcttggtattgggcgacgtccgct--gccgga-cgcgcctggaagacctcggcgacggcgtctcag-cctcgagcgtagtag-taaa-------atatctcgctttggag-gagggaggcgc-tggccgccggaca-------------------------------------------------------------------aaatttgaaa-gctggcgtctttgacgtccgcgttgtaatttgtagaggatgtttcggcgagggctcctgcctaagttccctggaatgggacgtcacagagggtgagaatcccgtatgtggcgggcggtcttagccatgtgaaactccttcgacgagtcgagttgtttgggaatgcagctctaaatgggaggtaaatttcttctaaagctaaataccggccagagaccgatagcgcacaagtagagtgatcgaaagatgaaaagcactttggaaagagagttaaaaagtacgtgaaattgttgaaagggaagcgcttgcaaccagactcgttcgcagttgctcagcccgcctcttggtgggtgtactcttctgcggtcgggccagcatcagttcgggcggtcggataaaggtgtcgggaatgtagcacccttcggggtgtgttatagcccggcgcggaatgcggccagcctggactgaggatctcgcttcggcaaggatgctggcgtaatggttgtaagcggcccgtcttgaaacacggaccaaggagtctaacatctatgcgagtgtttgggtgtcaaacccatgcgcgtaatgaaagtgaacggaggtgggaacccgtaa--gggtgcaccatcgaccgatcctgatgtcttcggatggatttgagtaagagcatagctgttgggacccgaaagatggtgaactatgcctgaatagggtgaagccagaggaaactctg----cagttgc-ctctcac-ttt-ctt--------------tgagcgcag----ggcgg-cggctcgctcgttgcgccaccact----gggcccactcgctc----ga---ggggca-ttttt----tggtgggg--tcgggc--tgcgctaggctgctttggcgc-----tcggt-taca-tga-cccgatgcagca-ttttt----------tgcgcccgacc-gacactctgct----c-a-cct-----------------cacctcggtcgcat--------------cgcagcgaaa-----aa-t--tccgctaacg----ccctcgcag---------------------------------------------------------------------------------------------------------------------------------------------------------------------------gccccgcgccgttttccgtaagtc----ccg-ccctgcctgagctgtccgagg---gccgatgaggcg-cccgc-gagctc-aatgtgttgattttct-tttgct-aacgctgcgcagcctccattgtcggtcgtccccgtca-ccatgggtatgtttactcgctgcgtcagac---------ccgccgccgccgc---------------------tgccg----gcgctaac-gc---------cccgcagtatcatgattggcatg---------------------------------------------------------------------------------------------------------------------cggtcagttcaagggcgagatcaaggtcgagggcagcgacctcgtcatcaacggcaagaaggtccgcttctaccaggagcgtgaccccgccagcatcccctgggctgagaccggtgcctactacatcgtcgagtccactggtgttttcaccaccaccgagaaggcctctgctcacttgaagggcggtgccaagaaggttgtcatctctgctccttcggctgacgcccccatgttcgtcatgggcgtcaacaacgagaagtacaagtccgacatcaacgtcctctccaacgcttcttgcaccaccaactgccttgct-cccctcgccaaggtcatccacgac-aagtacaccatcattgagggtc-tcatgaccactgtccactcctacactgccacccag-aagaccgttgacgg-tccctccgct-aaggactggcgtggtggtcgcactgctgctgccaacatcatccccagcagcactggtgccgccaaggctgtcggcaaggtcattcccgacctcaacggcaag-ctcaccggcatgg-ctttccgtgtccccactgccaacgtctccgttgtcgacctgactgtccgcattgagaagggtgccagctacgaggagatcaagcaga
>Phyllosticta_concentrica_CBS_937_70_
----aggttttggaa-------------------------------gg------------gggagccgtcaaaagctcc---cctggt--acatgcc-tcac--cccttgtatatc-tacca-cgttgctttggcgggcc-gaccc-ggtttcgacccgggcggcc-gg-cg-cccccagcctagtt----ctaggccagga---cgccc--ggccaagcgcccgccagtaaac--aaaac-tccagcgattatttt-gtgtagtcctgaga-atttattcaataa-a-ttaaaactttcaacaacggatctcttggttctggcatcgatgaagaacgcagcgaaatgcgataagtaatgtgaattgcagaattcagtgaatcatcgaatctttgaacgcacattgcgccctctggcattccggagggcatgcctgttcgagcgtcatttcaaccctcaagct-ctgcttggtattgggcgacgtctgct--gtcaga-cgcgcctggaagacctcggcgacggcattccag-cctcgagcgtagtag-taaa-------atatctcgctttggag-gatggggtgac-ggcttgccggaca-a-ccgacctc---tggtca------tttttccaaggttgacct-----------------------aaatttgaaa-gctggcgccttcggcgtccgcgttgtaatttgtagaggatgcttcggcgaggactcctgcctaagttccctggaatgggacgtcacagagggtgagaatcccgtatgtggcgggcggtccaagccatgtgaagctccttcgacgagtcgagttgtttgggaatgcagctctaaatgggaggtaaatttcttctaaagctaaataccggccagagaccgatagcgcacaagtagagtgatcgaaagatgaaaagcactttggaaagagagttaaaaagtacgtgaaattgttgaaagggaagcgcttgcaaccagactcgctcgcagttgctcagcccgcctcttggtgggtgtactcttctgcgatcgggccagcatcagtttgggcggccggataaaggtgtcgggaatgtagcacccttcggggtgtgttatagcccggcgcggaatgcggccagcctggactgaggatctcgcttcggcaaggatgctggcgtaatggttgtaagcggcccgtcttgaaacacggaccaaggagtctaacatctatgcgagtgtttgggtgtcaaacccatgcgcgtaatgaaagtgaacggaggtgggaacccgtaa--gggtgcaccatcgaccgatcctgatgtcttcggatggatttgagtaagagcatagctgttgggacccgaaagatggtgaactatgcctgaatagggtgaagccagaggaaactctgaggtcagttgc-ctcacct-ttt-ctt----------tgagtgagcgcag----ggc----ggctcgctcgtcgcgccaccacctgcc---------cgccc----ga---ggggca-ttttt----tggtgggg--tcgggt--tgcgctaggctgctttggcgc-----tcggt-taca-tgg-cccgatgcagca-ttttt----------tgcgcccgacc-gtcgccctgct----c-a-cct-----------------cccctcggtcgcat--------------cgcaacgcaa-----ca-c--tctgctaacg----ccctcgcaggaagccgccgagctcggtaagggtcccttcaagta----------------------------------------------------------------------------------------------------------------------------------------gccccgcgccgttttccgtgagtccc-gccg-ccctgcctgcgc--tcagagg---gccgattaggcg-cccgc-gagctc-aatg--ttgacacacg-tttgct-gacgctccgcagcctccattgtcggtcgtccccgtca-ccatgggtatgttttctcgctgcgtcaggc---------ccgccgccgccgc---------------------ttctg----gcgctaac-gct--------cccccagcatcatgattggcatg---------------------------------------------------------------------------------------------------------------------cggtcagttcaagggtgagatcgaggttgacggcgccgaccttgttgtcaacggcaagaaggtccgcttctaccaggagcgtgaccccgccaacatcccctgggccgagactggtgcctactacatcgtcgagtccactggtgtcttcaccaccaccgagaaggcctctgctcacttgaagggcggtgccaagaaggttgtcatctctgccccttctgctgacgcccccatgttcgtcatgggcgtcaacaacgagacctacaagtccgacatcaacatcctctccaacgcctcttgcaccaccaactgccttgct-cccctcgccaaggtcatccacgac-aagtacaccatcgtcgaggctc-tcatgaccaccgtccactcctacactgctacccag-aagaccgtcgacgg-tccttctgcc-aaggactggcgtggtggccgtactgctgctgccaacatcatccccagcagcaccggtgccgccaaggctgtcggcaaggtcatccccgacctcaacggcaag-ctcaccggcatgg-ccttccgtgtccctaccgccaacgtctccgtcgttgacctcactgctcgcatcgagaagggtgccagctacgaggagatcaagcaga
>Phyllosticta_concentrica_CPC18842_
----aggttttggaa-------------------------------gg------------gggagccgtcaaaagctcc---cctggt--acatgcc-tcac--cccttgtatatc-tacca-cgttgctttggcgggcc-gaccc-ggtttcgacccgggcggcc-gg-cg-cccccagcctagtt----ctaggccagga---cgccc--ggccaagcgcccgccagtaaac--aaaac-tccagcgattatttt-gtgtagtcctgaga-atttattcaataa-a-ttaaaactttcaacaacggatctcttggttctggcatcgatgaagaacgcagcgaaatgcgataagtaatgtgaattgcagaattcagtgaatcatcgaatctttgaacgcacattgcgccctctggcattccggagggcatgcctgttcgagcgtcatttcaaccctcaagct-ctgcttggtattgggcgacgtctgct--gtcaga-cgcgcctggaagacctcggcgacggcattccag-cctcgagcgtagtag-taaa-------atatctcgctttggag-gatggggtgac-ggcttgccggaca-------------------------------------------------------------------aaatttgaaa-gctggcgccttcggcgtccgcgttgtaatttgtagaggatgcttcggcgaggactcctgcctaagttccctggaatgggacgtcacagagggtgagaatcccgtatgtggcgggcggtccaagccatgtgaagctccttcgacgagtcgagttgtttgggaatgcagctctaaatgggaggtaaatttcttctaaagctaaataccggccagagaccgatagcgcacaagtagagtgatcgaaagatgaaaagcactttggaaagagagttaaaaagtacgtgaaattgttgaaagggaagcgcttgcaaccagactcgctcgcagttgctcagcccgcctcttggtgggtgtactcttctgcgatcgggccagcatcagtttgggcggccggataaaggtgtcgggaatgtagcacccttcggggtgtgttatagcccggcgcggaatgcggccagcctggactgaggatctcgcttcggcaaggatgctggcgtaatggttgtaagcggcccgtcttgaaacacggaccaaggagtctaacatctatgcgagtgtttgggtgtcaaacccatgcgcgtaatgaaagtgaacggaggtgggaacccgtaa--gggtgcaccatcgaccgatcctgatgtcttcggatggatttgagtaagagcatagctgttgggacccgaaagatggtgaactatgcctgaatagggtgaagccagaggaaactctg----cagttgc-cacacct-ttt-ctt----------tgagtgagcgcag----ggc----ggctcgctcgtcgcgccaccacctgcc---------cgccc----ga---ggggca-ttttt----tggtgggg--tcgggt--tgcgctaggctgctttggcgc-----tcggt-taca-tgg-cccgatgcagca-ttttt----------tgcgcccgacc-gtcgccctgct----c-a-cct-----------------cccctcggtcgcat--------------cgcaacgcaa-----ca-c--tctgctaacg----ccctcgcaggaag-----------------------------------------------------------------------------------------------------------------------------------------------------------------------gccccgcgccgttttccgtgagtccc-gccg-ccctgcctgcgc--tcagagg---gccgattaggcg-cccgc-gagctc-aatg--ttgacacacg-tttgct-gacgctccgcagcctccattgtcggtcgtccccgtca-ccatgggtatgttttctcgctgcgtcaggc---------ccgccgccgccgc---------------------ttctg----gcgctaac-gct--------cccccagcatcatgattggcatg---------------------------------------------------------------------------------------------------------------------cggtcagttcaagggtgagatcgaggttgacggcgccgaccttgttgtcaacggcaagaaggtccgcttctaccaggagcgtgaccccgccaacatcccctgggccgagactggtgcctactacatcgtcgagtccactggtgtcttcaccaccaccgagaaggcctctgctcacttgaagggcggtgccaagaaggttgtcatctctgccccttctgctgacgcccccatgttcgtcatgggcgtcaacaacgagacctacaagtccgacatcaacatcctctccaacgcctcttgcaccaccaactgccttgct-cccctcgccaaggtcatccacgac-aagtacaccatcgtcgaggctc-tcatgaccaccgtccactcctacactgctacccag-aagaccgtcgacgg-tccttctgcc-aaggactggcgtggtggccgtactgctgctgccaacatcatccccagcagcaccggtgccgccaaggctgtcggcaaggtcatccccgacctcaagggcaag-ctcaccggcatgg-ccttccgtgtccctaccgccaacgtctccgtcgttgacctcactgctcgcatcgagaagggtgccagctacgaggagatcaagcaga
>Phyllosticta_cussonia_CPC14873_
---aaggttttggaa-------------------------------gg------------gggagccgtcaaaagctcc---cctggt--acatgcc-tcaca-cccttgtgtatc-tacca-tgttgctttggcgggcc-gaccc-ggttttgacccgggcggcc-gg-cg-cccccagcctagtc--ttctaggccagga---cgccc--ggctaagtgcccgccagtatac--aaaac-tccagcgattatttt-gtgtagtcctgaga-atttattcaatga-a-ttaaaactttcaacaacggatctcttggttctggcatcgatgaagaacgcagcgaaatgcgataagtaatgtgaattgcagaattcagtgaatcatcgaatctttgaacgcacattgcgccctctggcattccggagggcatgcctgttcgagcgtcatttcaaccctcaagct-ctgcttggtattgggcgacgtctgct--gtcaga-cgcgcctggaagacctcggcgacggcattccag-cctcgagcgcagtaattaaa-------acatttcgctttggag-gatggggtgac-ggcttgccggaca-a-ccgacctc---tggtca----t------------------------------------------aaatttgaaa-gctggcaccttcggtgtccgcgttgtaatttgtagaggatgcttcggcgaggactcctgcctaagttccctggaatgggacgtcacagagggtgagaatcccgtatgtggcgggcggtccaagccatgtgaagctccttcgacgagtcgagttgtttgggaatgcagctctaaatgggaggtaaatttcttctaaagctaaataccggccagagaccgatagcgcacaagtagagtgatcgaaagatgaaaagcactttggaaagagagttaaaaagtacgtgaaattgttgaaagggaagcgcttgcaaccagactcgctcgcagttgctcagcccgcctcttggtgggtgtactcttctgcgatcgggccagcatcagttcgggcggctggataaaggtgtcgggaatgtagcacccttcggggtgtgttatagcccggcgcggaatgcagccagcctggactgaggatctcgcttcggcaaggatgctggcgtaatggttgtaagcggcccgtcttgaaacacggaccaaggagtctaacatctatgcgagtgtttgggtgtcaaacccatgcgcgtaatgaaagtgaacggaggtgggaacccgcaa--gggtgcaccatcgaccgatcctgatgtcttcggatggatttgagtaagagcatagctgttgggacccgaaagatggtgaactatgcctgaatagggtgaagccagaggaaactctg----cagttgc-ctcacct-ttt-ctt----------tgagtgagggcgg----ggc----ggctcgctcgtcgcgccgccactcgcccactcgcttcgccc----ga---cgggca-ttttt----tggtggcg--tcgggt--tgcgctaggctgctttggcgc-----tcggt-taca-cgg-ctcgatgcagcattttttt---------tgcgcccggct-gtcgccctgct----c-a-cct-----------------ca-gtcggtcgcat--------------cgcaacacaa-----ca-c--ctcgctaacg----ccctcgcaggaagccgccgagctcgg----------------------------------------------------------------------------------------------------------------------------------------------------------gccccgcgctgttttccgtgagtc----ccgcccctgcctgagc--tc--agg---gccgattaggcg-cccgc-gagctc-aatg--ttgacaaacg-cttgct-gacgctctgcagcctccatcgtcggtcgtccccgtca-ccatgggtatgtttcctcgctgcgtcaggc---------ccgccgccgccgc---------------------ttctg----gcgctaac-gct---------ccccggcatcatgattggcatg---------------------------------------------------------------------------------------------------------------------cggtcagttcaagggtgagatcaaggtcgacggcgccgaccttgtcatcaacggcaagaagatccgcttctaccaggagcgtgaccccgccaacatcccctgggctgagactggtgcctactacatcgtcgagtccactggtgtcttcaccaccaccgagaaggcctctgctcacttgaagggcggtgccaagaaggttgtcatctctgctccttctgctgacgcccccatgttcgtcatgggcgtcaacaacgagacttacaagtccgacatcaacatcctctccaacgcctcttgcaccaccaactgccttgct-cccctcgccaaggtcatccacgac-aagtacaccatcgtcgagggtc-tcatgaccaccgtccactcctacactgctacccag-aagaccgtcgacgg-tccctctgcc-aaggactggcgtggtggccgtaccgctgctgccaacatcatccccagcagcaccggtgccgccaaggctgtcggcaaggtcatccccgacctcaacggcaag-ctcaccggcatgg-ccttccgtgtccctaccgccaacgtgtccgttgttgacctcactgctcgcatcgagaagggcgccagctacgaggagatcaagcaga
>Phyllosticta_cussonia_CPC14875_
cttaaggttttggaa-------------------------------gg------------gggagccgtcaaaagctcc---cctggt--acatgcc-tcaca-cccttgtgtatc-tacca-tgttgctttggcgggcc-gaccc-ggttttgacccgggcggcc-gg-cg-cccccagcctagtc--ttctaggccagga---cgccc--ggctaagtgcccgccagtatac--aaaac-tccagcgattatttt-gtgtagtcctgaga-atttattcaatga-a-ttaaaactttcaacaacggatctcttggttctggcatcgatgaagaacgcagcgaaatgcgataagtaatgtgaattgcagaattcagtgaatcatcgaatctttgaacgcacattgcgccctctggcattccggagggcatgcctgttcgagcgtcatttcaaccctcaagct-ctgcttggtattgggcgacgtctgct--gtcaga-cgcgcctggaagacctcggcgacggcattccag-cctcgagcgcagtaattaaa-------acatttcgctttggag-gatggggtgac-ggcttgccggaca-a-ccgacctc---tggtca----t------------------------------------------aaatttgaaa-gctggcaccttcggtgtccgcgttgtaatttgtagaggatgcttcggcgaggactcctgcctaagttccctggaatgggacgtcacagagggtgagaatcccgtatgtggcgggcggtccaagccatgtgaagctccttcgacgagtcgagttgtttgggaatgcagctctaaatgggaggtaaatttcttctaaagctaaataccggccagagaccgatagcgcacaagtagagtgatcgaaagatgaaaagcactttggaaagagagttaaaaagtacgtgaaattgttgaaagggaagcgcttgcaaccagactcgctcgcagttgctcagcccgcctcttggtgggtgtactcttctgcgatcgggccagcatcagttcgggcggctggataaaggtgtcgggaatgtagcacccttcggggtgtgttatagcccggcgcggaatgcagccagcctggactgaggatctcgcttcggcaaggatgctggcgtaatggttgtaagcggcccgtcttgaaacacggaccaaggagtctaacatctatgcgagtgtttgggtgtcaaacccatgcgcgtaatgaaagtgaacggaggtgggaacccgcaa--gggtgcaccatcgaccgatcctgatgtcttcggatggatttgagtaagagcatagctgttgggacccgaaagatggtgaactatgcctgaatagggtgaagccagaggaaactctg----cagttgc-ctcacct-ttt-ctt----------tgagtgagggcgg----ggc----ggctcgctcgtcgcgccgccactcgcccactcgcttcgccc----ga---cgggca-ttttt----tggtggcg--tcgggt--tgcgctaggctgctttggcgc-----tcggt-taca-cgg-ctcgatgcagcattttttt---------tgcgcccggct-gtcgccctgct----c-a-cct-----------------ca-gtcggtcgcat--------------cgcaacacaa-----ca-c--ctcgctaacg----ccctcgcaggaagccgccgagctcgg----------------------------------------------------------------------------------------------------------------------------------------------------------gccccgcgctgttttccgtgagtc----ccgcccctgcctgagc--tc--agg---gccgattaggcg-cccgc-gagctc-aatg--ttgacaaacg-cttgct-gacgctctgcagcctccatcgtcggtcgtccccgtca-ccatgggtatgtttcctcgctgcgtcaggc---------ccgccgccgccgc---------------------ttctg----gcgctaac-gct---------ccccagcatcatgattggcatg---------------------------------------------------------------------------------------------------------------------cggtcagttcaagggtgagatcaaggtcgacggcgccgaccttgtcatcaacggcaagaagatccgcttctaccaggagcgtgaccccgccaacatcccctgggctgagactggtgcctactacatcgtcgagtccactggtgtcttcaccaccaccgagaaggcctctgctcacttgaagggcggtgccaagaaggttgtcatctctgctccttctgctgacgcccccatgttcgtcatgggcgtcaacaacgagacttacaagtccgacatcaacatcctctccaacgcctcttgcaccaccaactgccttgct-cccctcgccaaggtcatccacgac-aagtacaccatcgtcgagggtc-tcatgaccaccgtccactcctacactgctacccag-aagaccgtcgacgg-tccctctgcc-aaggactggcgtggtggccgtaccgctgctgccaacatcatccccagcagcaccggtgccgccaaggctgtcggcaaggtcatccccgacctcaacggcaag-ctcaccggcatgg-ccttccgtgtccctaccgccaacgtgtccgttgttgacctcactgctcgcatcgagaagggcgccagctacgaggagatcaagcaga
>Phyllosticta_elongata_CBS_126_22_
ctcaaggttttggaa-------------------------------gg------------gggagccgtcaaaagctcc---cctggt--acatgcc-ccaca-cccttgcgtatc-tacca-tgttgctttggcgggcc-gaccc-ggtttcgacccgggcggcc-gg-cg-cccccagcccagcc--ttctgggccagga---cgccc--ggctaagtgcccgccagtacac--aaaac-tcctgcgattatttc-gtgtagtcctgaga-atttattcaataa-a-ttaaaactttcaacaacggatctcttggttctggcatcgatgaagaacgcagcgaaatgcgataagtaatgtgaattgcagaattcagtgaatcatcgaatctttgaacgcacattgcgccctctggcattccggagggcatgcctgttcgagcgtcatttcaaccctcaagct-ctgcttggtattgggcgacgtctgct--gtcaga-cgcgcctggaagacctcggcgacggcattccag-cctcgagcgtagtag-taaa-------acatctcgctttggag-gatggggtgac-ggcttgccggacaaa-ccgacctc---tggtcac--ttttttttccaaggttgacct-------------------------------------------------------------------------------------------------------------------------------------------------------------------------------------------------------------------------------------------------------------------------------------------------------------------------------------------------------------------------------------------------------------------------------------------------------------------------------------------------------------------------------------------------------------------------------------------------------------------------------------------------------------------------------------------------------------------------------------------------------------------------------------------aggtcagttgc-ctcagca-ttt-ctt----------tgagtgagcgcag----ggc----ggctcgctcgtcgcgccaccactcgcccgctcgctccgccc----ga---gggtcg-ttttt----cggtgggg--tcgggt--tgcgctaggctgctttggcgc-----tcggt-taca-cgg-cccgatgcagta-ttttct---------tgtgcccgacc-gtcgccctgct----c-a-cct-----------------cacctcggtcgcat--------------cgcaacacaa-----ct-c--gttgctaacg----ccctcgcaggaagccgccgagctcggtaagggttccttcaagta----------------------------------------------------------------------------------------------------------------------------------------gccccgcgccgttttccgtgagtc----ccg-ccctgcctgagc--tcagacggccgccgatgaggcg-cccac-gagttccaatg--ttgacaaacg-attgct-gacgccctgcagcctctatcgtcggtcgtccccgtca-ccatgggtatgtttcctcgctgcgtcaggc------ccgccgccgccgccgc---------------------ttctg----gcgctaac-gct---------ccccagcatcatgattggcatg---------------------------------------------------------------------------------------------------------------------cggccagttcaagggtgagatcaaggtcgatggcgccgacctcggcatcaacggcaagaaggtccgcttctaccaggagcgtgaccccgccaacattccctgggccgaaactggtgcctactacatcgtcgagtccactggtgtcttcaccaccaccgagaaggcctctgctcacttgaagggcggggccaagaaggttgtcatctctgctccctctgccgacgcccccatgttcgtcatgggcgtcaacaacgagacctacaagtccgacatcaacatcctctccaacgcctcttgcaccaccaactgccttgcc-cccctcgccaaggtcatccacgac-aagtacaccattatcgagggtc-tcatgaccaccgtccactcctacactgctacccag-aagaccgtcgacgg-accctctgcc-aaggactggcgtggtggccgtaccgctgccgccaacatcatccctagcagcaccggtgccgccaaggctgtcggcaaggtcattcccgacctcaacggcaag-ctcaccggcgtgg-ccttccgtgtccctaccgccaacgtctccgttgttgacctcactgctcgcatcgagaagggtgccagctacgaggagatcaagcaga
>Phyllosticta_ericarum_CBS_132534_
----aggttttggaa-------------------------------gg------------gggagccgtcaaaagctcc---cctggt--acatgcc-tcac--cccttgtatatc-tacca-cgttgctttggcgggcc-gaccc-ggtttcgacccgggcggcc-gg-cg-cccccagcctagtt----ctaggccagga---cgccc--ggctacgtgcccgccagtaaac--aaaac-tccagcgattatttt-gtgtagtcctgaga-atttattcaataa-a-ttaaaactttcaacaacggatctcttggttctggcatcgatgaagaacgcagcgaaatgcgataagtaatgtgaattgcagaattcagtgaatcatcgaatctttgaacgcacattgcgccctctggcattccggagggcatgcctgttcgagcgtcatttcaaccctcaagct-ctgcttggtattgggcgacgtctgct--gtcaga-cgcgcctggaagacctcggcgacggcattccag-cctcgagcgtagtag-taaa-------atatctcgctttggag-gatggggtgac-ggcttgccggaca-------------------------------------------------------------------aaatttgaaa-gctggcgccttcggcgtccgcgttgtaatttgtagaggatgcttcggcgaggactcctgcctaagttccctggaatgggacgtcacagagggtgagaatcccgtatgtggcgggcggtccaagccatgtgaagctccttcgacgagtcgagttgtttgggaatgcagctctaaatgggaggtaaatttcttctaaagctaaataccggccagagaccgatagcgcacaagtagagtgatcgaaagatgaaaagcactttggaaagagagttaaaaagtacgtgaaattgttgaaagggaagcgcttgcaaccagactcgctcgcagttgctcagcccgcctcttggtgggtgtactcttctgcgatcgggccagcatcagttcgggcggccggataaaggtgtcgggaatgtagcacccttcggggtgtgttatagcccggcgcggaatgcggccagcctggactgaggatctcgcttcggcaaggatgctggcgtaatggttgtaagcggcccgtcttgaaacacggaccaaggagtctaacatctatgcgagtgtttgggtgtcaaacccatgcgcgtaatgaaagtgaacggaggtgggaacccgcaa--gggtgcaccatcgaccgatcctgatgtcttcggatggatttgagtaagagcatagctgttgggacccgaaagatggtgaactatgcctgaatagggtgaagccagaggaaactctg----cagttgc-ctcacct-ttt-ctt----------tgagtgagcccag----ggc----ggctcgctcgtcgcgccaccactcgcccactcgcctcgccc----ga---ggggca-ttttt----tggtgggg--tcgggt--tgcgctaggctgctttggcgc-----tcggt-taca-tgg-cccgatgcagca-ttttt-----------gcgcccgacc-gtcgccctgct----c-a-cct-----------------cacctcggtcgcat--------------cgcaatgcaa-----ca-t--tctgctaacg----ccctc-------------------------------------------------------------------------------------------------------------------------------------------------------------------------------gccccgcgccgttttccgtgagtc----ccg-ccctgtctgcgc--tcagagg---gccgattaggcg-cccgc-gagctc-aatg--ttgacacacg-tttgct-gacgctccgcagcctccatcgtcggtcgtccccgtca-ccatgggtatgtttcctcgctgcgtcaggc---------ccaccgccgccgc---------------------ttctg----gcgctaac-gct---------ccccagcatcatgattggcatg---------------------------------------------------------------------------------------------------------------------cggccagttcaagggtgagatcaaggtcgatggcgccgacctggtcatcaacggcaagaagatccgcttctaccaggagcgtgaccccgccaacatcccctgggccgagactggtgcctactacatcgtcgagtccactggtgtcttcaccaccaccgagaaggcctctgctcacttgaagggcggtgccaagaaggttgtcatctctgctccttctgctgacgcccccatgttcgtcatgggcgtcaacaacgagacctacaagtccgacatcaacatcctctccaacgcctcttgcaccaccaactgccttgct-cccctcgccaaggtcatccacgac-aagtacaccatcgttgagggtc-ttatgaccaccgtccactcctacactgctacccag-aagaccgtcgacgg-tccctctgcc-aaggactggcgtggtggccgtaccgctgctgccaacatcatccccagcagcaccggtgccgccaaggctgtcggcaaggtcatccccgacctcaacggcaag-ctcaccggcatgg-ccttccgtgtccctaccgccaacgtctccgttgttgacctcactgctcgcatcgagaagggtgccagctacgaggagatcaagcaga
>Phyllosticta_gardeniicola_MUCC0117
cttaaggtcttggaa-------------------------------gg------------gggagccgtcaaaagctct---cctggt--acatgccttcaca-cccttgtatatc-tacca-tgttgctttggcgggcc-gaccc-ggtttcgacccgggcggcc-gg-cg-cccccagcctagat--tcgtaggccagga---cgtcc--tgctaagtgcccgtcagtatat--aaaac-tccagcgattattct-gtgtagtcctgaga-attcattcaataa-a-ttaaaactttcaacaacggatctcttggttctggcatcgatgaagaacgcagcgaaatgcgataagtaatgtgaattgcagaattcagtgaatcatcgaatctttgaacgcacattgcgccctctggcattccggagggcatgcctgttcgagcgtcatttcaaccctcaagct-ctgcttggtattgggcgacgtctgct--gtcaga-cgcgtctagaagacctcggcgacggcatttcag-cctcgagcgtagtag-taaa-------acatctcgctttggag-gatggagtgac-ggcctgccggaca-a-ccgacctc---tggtca-----ttttttccaaggttgacctcggatcaggtagggatacccgct------------------------------------------------------------------------------------------------------------------------------------------------------------------------------------------------------------------------------------------------------------------------------------------------------------------------------------------------------------------------------------------------------------------------------------------------------------------------------------------------------------------------------------------------------------------------------------------------------------------------------------------------------------------------------------------------------------------------------------------------------------------------------------------------------------------------------------------------------------------------------------------------------------------------------------------------------------------------------------------------------------------------------------------------------------------------------------------------------------------------------------------------------------------------------------------------------------------------------------------------------------------------------------------------gccccgcgccgttttccgtgagtcccgcccg-ccctgtctgggc--tcagagg---gcccatcaggcg-cccgc-gagtcc-aacctttggtccaccg-tttgct-gacgctcggcagcctccatcgtcggtcgtccccgtca-ccatgggtatgtttcctcgctgcgtcaggc---------ccgccgccgcagcagcagc---------------ttctg----gcgctaac-gctcacccttttccgcagcatcatgattggcatg----------------------------------------------------------------------------------------------------------------------------------------------------------------------------------------------------------------------------------------------------------------------------------------------------------------------------------------------------------------------------------------------------------------------------------------------------------------------------------------------------------------------------------------------------------------------------------------------------------------------------------------------------------------------------------------------------------------------------------------------------------------------------
>Phyllosticta_gardeniicola_MUCC0089
cttaaggtcttggaa-------------------------------gg------------gggagccgtcaaaagctct---cctggt--acatgccttcaca-cccttgtatatc-tacca-tgttgctttggcgggcc-gaccc-ggtttcgacccgggcggcc-gg-cg-cccccagcctagat--tcgtaggccagga---cgtcc--tgctaagtgcccgtcagtatat--aaaac-tccagcgattattct-gtgtagtcctgaga-attcattcaataa-a-ttaaaactttcaacaacggatctcttggttctggcatcgatgaagaacgcagcgaaatgcgataagtaatgtgaattgcagaattcagtgaatcatcgaatctttgaacgcacattgcgccctctggcattccggagggcatgcctgttcgagcgtcatttcaaccctcaagct-ctgcttggtattgggcgacgtctgct--gtcaga-cgcgtctagaagacctcggcgacggcatttcag-cctcgagcgtagtag-taaa-------acatctcgctttggag-gatggagtgac-ggcctgccggaca-a-ccgacctc---tggtca-----ttttttccaaggttgacctcggatcaggtagggatacccgct---------------------------------------------------------------------------------------------------------------------------------------------------------------------------------------------------------------------------------------------------------------------------------------------------------------------------------------------------------------------------------------------------------------------------------------------------------------------------------------------------------------------------------------------------------------------------------------------------------------------------------------------------------------------------------------------------------------------------------------------------------------------------------------------------------------------------------------------------------------------------------------------------------------------------------------------------------------------------------------------------------------------------------------------------------------------------------------------------------------------------------------------------------------------------------------------------------------------------------------------------------------------------------------------------------------------------------------------------------------------------------------------------------------------------------------------------------------------------------------------------------------------------------------------------------------------------------------------------------------------------------------------------------------------------------------------------------------------------------------------------------------------------------------------------------------------------------------------------------------------------------------------------------------------------------------------------------------------------------------------------------------------------------------------------------------------------------------------------------------------------------------------------------------------------------------------------------------------------------------------------------------------------------------------------------------------------------------------------------
>Phyllosticta_gwangjuensis_CNUFC_NJ1_12_
----aggttttggaa-------------------------------gg------------gggagccgtcaaaagctcc---cctggt--acatgcc-tcaca-cccttgtgtatc-tacca-tgttgctttggcgggcc-gaccc-ggttttgacccgggcggcc-gg-cg-cccccagcctgctt--g-ccaggccagga---cgtcc--agctaagtgcccgccagtaaac--aaaac-tccagcgattattct-gtgtagttctgaga-atttattcaataa-a-ttaaaactttcaacaacggatctcttggttctggcatcgatgaagaacgcagcgaaatgcgataagtaatgtgaattgcagaattcagtgaatcatcgaatctttgaacgcacattgcgccccctggcattccggggggcatgcctgttcgagcgtcatttcaaccctcaagct-ctgcttggtattgggcgacgtccgct--gccgga-cgcgcctagaagacctcggcgacggcattccag-cctcgagcgtagtag-taaa-------atatctcgctttggag-gacggagtgac-ggcttgccgaaca-a-ccgacctc---tggtcat----ttttttccaaggttgacctcggatcaggtagggatacccgct---------------------------------------------------------------------------------------------------------------------------------------------------------------------------------------------------------------------------------------------------------------------------------------------------------------------------------------------------------------------------------------------------------------------------------------------------------------------------------------------------------------------------------------------------------------------------------------------------------------------------------------------------------------------------------------------------------------------------------------------------------------------------------------------------------tgagtgagcgcag----ggc----gcctctgtcgtcgcgccaccacctgcccactcgcttcgccc----ga---ggggca-ttttt----tggtgggg--tcggga--tgcgctaggctgctttggcgc-----tcggt-taca-tgg-cccgatgcagca--tttt----------tgcgcccgacc-gtcgccctgct----c-a-cct-----------------cgcctcggtcgcac--------------cgcaacgcaa-----ca-c----tgctaacg----ccctcgcaggaagccgccgagctcggcaagggttccttcaagtacgcctgggtcctcgacaagctgaaggctgagcgtgagcgtggtatcaccatcgacattgctctctggaagttcgagaccccgaagtactatgtcaccgtcattgacgcccccggtcaccgtgacttcatcaag---------cgccgttttccgtgagtc----ccg-ccctgcctgagc--tcagagg---gccgattaggcg-cccgc-gagcc--aatg--ccgaccaact-tttgct-gacgctccgcagcctccatcgtcggtcgtccccgtca-ccatgggtatgtttcctcgctgcgtcaggc---------ccgccgccgccgc---------------------ttctg----gcgctaac-gct---------ccccagcatcatgattggcatg----------------------------------------------------------------------------------------------------------------------------------------------------------------------------------------------------------------------------------------------------------------------------------------------------------------------------------------------------------------------------------------------------------------------------------------------------------------------------------------------------------------------------------------------------------------------------------------------------------------------------------------------------------------------------------------------------------------------------------------------------------------------------
>Phyllosticta_gwangjuensis_CNUFC_NJ1_12_1_
-ttcaggttttggaa-------------------------------gg------------gggagccgtcaaaagctcc---cctggt--acatgcc-tcaca-cccttgtgtatc-tacca-tgttgctttggcgggcc-gaccc-ggttttgacccgggcggcc-gg-cg-cccccagcctgctt--g-ccaggccagga---cgtcc--agctaagtgcccgccagtaaac--aaaac-tccagcgattattct-gtgtagttctgaga-atttattcaataa-a-ttaaaactttcaacaacggatctcttggttctggcatcgatgaagaacgcagcgaaatgcgataagtaatgtgaattgcagaattcagtgaatcatcgaatctttgaacgcacattgcgccccctggcattccggggggcatgcctgttcgagcgtcatttcaaccctcaagct-ctgcttggtattgggcgacgtccgct--gccgga-cgcgcctagaagacctcggcgacggcattccag-cctcgagcgtagtag-taaa-------atatctcgctttggag-gacggagtgac-ggcttgccgaaca-a-ccgacctc---tggtcat----ttttttccaaggttgacctcggatcaggtagggatacccgct---------------------------------------------------------------------------------------------------------------------------------------------------------------------------------------------------------------------------------------------------------------------------------------------------------------------------------------------------------------------------------------------------------------------------------------------------------------------------------------------------------------------------------------------------------------------------------------------------------------------------------------------------------------------------------------------------------------------------------------------------------------------------------------------------------tgagtgagcgcag----ggc----gcctctgtcgtcgcgccaccacctgcccactcgcttcgccc----ga---ggggca-ttttt----tggtgggg--tcggga--tgcgctaggctgctttggcgc-----tcggt-taca-tgg-cccgatgcagca--tttt----------tgcgcccgacc-gtcgccctgct----c-a-cct-----------------cgcctcggtcgcac--------------cgcaacgcaa-----ca-c----tgctaacg----ccctcgcaggaagccgccgagctcggcaagggttccttcaagtacgcctgggtcctcgacaagctgaaggctgagcgtgagcgtggtatcaccatcgacattgctctctggaagttcgagaccccgaagtactatgtcaccgtcattgacgcccccggtcaccgtgacttcatcaag---------cgccgttttccgtgagtc----ccg-ccctgcctgagc--tcagagg---gccgattaggcg-cccgc-gagcc--aatg--ccgaccaact-tttgct-gacgctccgcagcctccatcgtcggtcgtccccgtca-ccatgggtatgtttcctcgctgcgtcaggc---------ccgccgccgccgc---------------------ttctg----gcgctaac-gct---------ccccagcatcatgattggcatg----------------------------------------------------------------------------------------------------------------------------------------------------------------------------------------------------------------------------------------------------------------------------------------------------------------------------------------------------------------------------------------------------------------------------------------------------------------------------------------------------------------------------------------------------------------------------------------------------------------------------------------------------------------------------------------------------------------------------------------------------------------------------
>Phyllosticta_hostae_CGMCC_3_14355_
ttaaaggacctagaa--------------------------------g------------gggagccgtaaaaaagctc---cctgg---acagcctttcaca-cccttgtgtatc-tacca-tgttgctttggcgggtc-gaccc-ggttccgacccgggcggcc-gg-tg-cccccagcctagtc--ttctaggccagga---cgcct--ggctaagtgcccgccagtatac--aaaac-tccagcgattatttt-gtgtagtcctgaga-atttattcaataa-a-ttaaaactttcaacaacggatctcttggttctggcatcgatgaagaacgcagcgaaatgcgataagtaatgtgaattgcagaattcagtgaatcatcgaatctttgaacgcacattgcgccccctggcattccggggggcatgcctgttcgagcgtcatttcaaccctcaagct-ctgcttggtattgggcgacgtctgct--gtcaga-cgcgcctggaagacctcggcgacggcgttccag-cctcgagcgtagtag-taaa-------atatctcgctttggag-gatggggcgac-ggcttgccggaca-a-ccgacctc---tgg----------------------------------------------------------------------------------------------------------------------------------------------------------------------------------------------------------------------------------------------------------------------------------------------------------------------------------------------------------------------------------------------------------------------------------------------------------------------------------------------------------------------------------------------------------------------------------------------------------------------------------------------------------------------------------------------------------------------------------------------------------------------------------------------------------------------aggtcagttgc-ttcgcct-tttcctt----------tgagtgagagcag----ggc----ggctcgctcgtcgcgccaccactcgcccactcgtctcgtcc----ga---ggggca-ttttt----tggtgggg--tcgggt--tgcgctaagctgctttggcgc-----tcggc-taca-tgg-cccgatgcagca-ttttt-----------gcgcccgacc-gtcgccctgct----c-a-cct-----------------cgcctcggtcgcat--------------cgcaatgcaa-----ca-t--tttgctaacg----ccctcgcaggaagccgccgagctcggtaagggt---------------------------------------------------------------------------------------------------------------------------------------------------gccccgcgccgttttccgtgagtc----ccg-ccctgcctgagc--tcagagg---gccgattaggcg-cccgc-gagttc-aatg--ttgatgaaca-cttgct-gacgctccgcagcctccattgtcggtcgtccccgtca-ccatgggtatgtttcctcgctgcgtcaggc---------ccgccgccgccgc---------------------ttctg----gcgctaac-gct---------ctccagcatcatgattggcatg---------------------------------------------------------------------------------------------------------------------cggtcagttcaagggtgagatcaaggtcgacggcgccgaccttgttgtcaacggcaagaaggttcgcttctaccaggagcgtgaccccgccaacatcccctgggccgagactggtgcctactacatcgtcgagtccactggtgtcttcaccaccaccgagaaggcctctgctcacttgaagggcggtgccaagaaggtcgtcatctctgctccttctgctgacgccccaatgttcgtcatgggcgtcaacaacgagacctacaagtccgacatcaacatcctctccaacgcctcttgcaccaccaactgccttgct-cccctcgccaaggtcatccacgac-aagtacaccattgttgagggtc-tcatgaccaccgtccactcctacactgctacccag-aagaccgttgacgg-tccctctgcc-aaggactggcgtggtggccgtaccgctgctgccaacatcatccccagcagcaccggtgccgccaaggctgtcggcaaggtcatccccgacctgaacggcaag-ctcaccggcatgg-ccttccgtgtccccactgccaacgtctctgttgttgacctcactgctcgcatcgagaagggtgccagctacgaggagatcaagcaga
>Phyllosticta_hostae_CGMCC_3_14356_
ttaaaggacctagaa--------------------------------g------------gggagccgtaaaaaagctc---cctgg---acagcctttcaca-cccttgtgtatc-tacca-tgttgctttggcgggtc-gaccc-ggttccgacccgggcggcc-gg-tg-cccccagcctagtc--ttctaggccagga---cgcct--ggctaagtgcccgccagtatac--aaaac-tccagcgattatttt-gtgtagtcctgaga-atttattcaataa-a-ttaaaactttcaacaacggatctcttggttctggcatcgatgaagaacgcagcgaaatgcgataagtaatgtgaattgcagaattcagtgaatcatcgaatctttgaacgcacattgcgccccctggcattccggggggcatgcctgttcgagcgtcatttcaaccctcaagct-ctgcttggtattgggcgacgtctgct--gtcaga-cgcgcctggaagacctcggcgacggcgttccag-cctcgagcgtagtag-taaa-------atatctcgctttggag-gatggggcgac-ggcttgccggaca-a-ccgacctc---tgg----------------------------------------------------------------------------------------------------------------------------------------------------------------------------------------------------------------------------------------------------------------------------------------------------------------------------------------------------------------------------------------------------------------------------------------------------------------------------------------------------------------------------------------------------------------------------------------------------------------------------------------------------------------------------------------------------------------------------------------------------------------------------------------------------------------------aggtcagttgc-ttcgcct-tttcctt----------tgagtgagagcag----ggc----ggctcgctcgtcgcgccaccactcgcccactcgtctcgtcc----ga---ggggca-ttttt----tggtgggg--tcgggt--tgcgctaagctgctttggcgc-----tcggc-taca-tgg-cccgatgcagca-ttttt-----------gcgcccgacc-gtcgccctgct----c-a-cct-----------------cgcctcggtcgcat--------------cgcaatgcaa-----ca-t--tttgctaacg----ccctcgcaggaagccgccgagctcggtaagggttccttcaagta----------------------------------------------------------------------------------------------------------------------------------------gccccgcgccgttttccgtgagtc----ccg-ccctgcctgagc--tcagagg---gccgattaggcg-cccgc-gagttc-aatg--ttgatgaaca-cttgct-gacgctccgcagcctccattgtcggtcgtccccgtca-ccatgggtatgtttcctcgctgcgtcaggc---------ccgccgccgccgc---------------------ttctg----gcgctaac-gct---------ctccagcatcatgattggcatg---------------------------------------------------------------------------------------------------------------------cggtcagttcaagggtgagatcaaggtcgacggcgccgaccttgttgtcaacggcaagaaggttcgcttctaccaggagcgtgaccccgccaacatcccctgggccgagactggtgcctactacatcgtcgagtccactggtgtcttcaccaccaccgagaaggcctctgctcacttgaagggcggtgccaagaaggtcgtcatctctgctccttctgctgacgccccaatgttcgtcatgggcgtcaacaacgagacctacaagtccgacatcaacatcctctccaacgcctcttgcaccaccaactgccttgct-cccctcgccaaggtcatccacgac-aagtacaccattgttgagggtc-tcatgaccaccgtccactcctacactgctacccag-aagaccgttgacgg-tccctctgcc-aaggactggcgtggtggccgtaccgctgctgccaacatcatccccagcagcaccggtgccgccaaggctgtcggcaaggtcatccccgacctgaacggcaag-ctcaccggcatgg-ccttccgtgtccccactgccaacgtctctgttgttgacctcactgctcgcatcgagaagggtgccagctacgaggagatcaagcaga
>Phyllosticta_hymenocallidicola_CBS131309_
tgaaaggtcatggaag-----------------------------ggg------------gaaggccgtaaaaaagccct-aacccg---acctaccttcaca-cccttgtgtatc-taccc-tgttgctttggcgggcc-gaccc-ggttttgacccgggcggcc-ggacg-cccccagcccagta--ccctgggccagga---cgccc--ggctaagcgcccgccagtaaac--ataac-tctagcgattatttt-gtgtagtcctgaga-attcattcaataa-a-ttaaaactttcaacaacggatctcttggttctggcatcgatgaagaacgcagcgaaatgcgataagtaatgtgaattgcagaattcagtgaatcatcgaatctttgaacgcacattgcgccccctggcattccggggggcatgcctgttcgagcgtcatttcaaccctcaagct-ctgcttggtattgggcgacgtccgct--gccgga-cgcgcctggaagacctcggcgacggcgtctcag-cctcgagcgtagtag-taaa-------atatctcgctttggag-gagggggcgac-ggcttgccggaca-a-tcgacctt---tggtcac---tatttttccaaggttgacctcggatcaggtagggatacccgctaaatttgaaa-gctggcgccttcggcgtccgcgttgtaatttgtagaggatgcttcggcgaggactcctgcctaagttccctggaatgggacgtcacagagggtgagaatcccgtatgtggcgggcggtccaagccatgtgaagctccttcgacgagtcgagttgtttgggaatgcagctctaaatgggaggtaaatttcttctaaagctaaataccggccagagaccgatagcgcacaagtagagtgatcgaaagatgaaaagcactttggaaagagagttaaaaagtacgtgaaattgttgaaagggaagcgcttgcaaccagactcgctcgcagttgctcagcccgcctcctggcgggcgtactcttctgcggtcgggccagcatcagttcgggcggctggataaaggtgtcgggaatgtagcacccttcggggtgtgttatagcccggcgcggaatgcagccagcctggactgaggatctcgcttcggcaaggatgctggcgtaatggttgtaagcggcccgtcttgaaacacggaccaaggagtctaacatctatgcgagtgtttgggtgtcaaacccatgcgcgtaatgaaagtgaacggaggtgggaacccgcaa--gggtgcaccatcgaccgatcctgatgtcttcggatggatttgagtaagagcatagctgttgggacccgaaagatggtgaactatgcctgaatagggtgaagccagaggaaactctg----cagttgc-ctcactt-tt--ctt--------------tgagcgcag----ggcgg------cgaccgtcgcgccacc-----gctggcccactcgctc----ga---ggggcatttttt----tggtgggg--tcgggt--tgcgctaagctgctttggcgc-----tcggt-taca-tgg-cccgatgcagca-ttttc-----------gcgcccgacc-gtcggcctgct----c-a-ccc----------------tcacctcgggcgcatggcgc---------cgcaacgca-----------ttttgctaacg----ctctcgcaggaag-----------------------------------------------------------------------------------------------------------------------------------------------------------------------gccccgcgccgttttccgtaagtc----ccg-ccctgcctgagctgtccgagg---gccgattaggcg-cccgc-gagctc-aatgttttgacgactg-tctcct-aacgccgcgtagcctccattgtcggtcgtccccgtca-ccatgggtatgtcttctcgctgcgtccggc---------ccgccgtcgccgc---------------------tgccg----gcgctaac-aag--------ctcccagcatcatgattggcatg---------------------------------------------------------------------------------------------------------------------cggtcagttcaagggtgagatcaaggtcgacggcgccgaccttgtcatcaacggcaagaagatccgcttctaccaggagcgtgaccccgccaacattccctgggctgagactggtgcctactacatcgtcgagtccactggtgtcttcaccaccaccgaaaaggcctctgcccacttgaagggcggtgccaagaaggtcgtcatctctgctccttctgctgacgcccccatgtttgtcatgggcgtcaacaacgagacctacaagtccgacatcaacgtcctctccaacgcctcctgcaccaccaactgccttgct-ccccttgccaaggtcattcacgac-aagtacaccatcattgagggtc-tcatgaccactgtccactcctacactgctacccag-aagaccgtcgacgg-tccctctgcc-aaggactggcgtggtggtcgcaccgctgctgccaacatcatccccagcagcaccggtgccgccaaggctgtcggtaaggtcatccccgacctcaacggcaag-ctcactggcatgg-ccttccgtgtccctactgccaacgtttccgttgtcgaccttactgctcgcatcgagaagggcgccagctacgaggagatcaagcaga
>Phyllosticta_hymenocallidicola_CPC19331_
tgaaaggtcatggaag-----------------------------ggg------------gaaggccgtaaaaaagccct-aacccg---acctaccttcaca-cccttgtgtatc-taccc-tgttgctttggcgggcc-gaccc-ggttttgacccgggcggcc-ggacg-cccccagcccagta--ccctgggccagga---cgccc--ggctaagcgcccgccagtaaac--ataac-tctagcgattatttt-gtgtagtcctgaga-attcattcaataa-a-ttaaaactttcaacaacggatctcttggttctggcatcgatgaagaacgcagcgaaatgcgataagtaatgtgaattgcagaattcagtgaatcatcgaatctttgaacgcacattgcgccccctggcattccggggggcatgcctgttcgagcgtcatttcaaccctcaagct-ctgcttggtattgggcgacgtccgct--gccgga-cgcgcctggaagacctcggcgacggcgtctcag-cctcgagcgtagtag-taaa-------atatctcgctttggag-gagggggcgac-ggcttgccggaca-------------------------------------------------------------------aaatttgaaa-gctggcgccttcggcgtccgcgttgtaatttgtagaggatgcttcggcgaggactcctgcctaagttccctggaatgggacgtcacagagggtgagaatcccgtatgtggcgggcggtccaagccatgtgaagctccttcgacgagtcgagttgtttgggaatgcagctctaaatgggaggtaaatttcttctaaagctaaataccggccagagaccgatagcgcacaagtagagtgatcgaaagatgaaaagcactttggaaagagagttaaaaagtacgtgaaattgttgaaagggaagcgcttgcaaccagactcgctcgcagttgctcagcccgcctcctggcgggcgtactcttctgcggtcgggccagcatcagttcgggcggctggataaaggtgtcgggaatgtagcacccttcggggtgtgttatagcccggcgcggaatgcagccagcctggactgaggatctcgcttcggcaaggatgctggcgtaatggttgtaagcggcccgtcttgaaacacggaccaaggagtctaacatctatgcgagtgtttgggtgtcaaacccatgcgcgtaatgaaagtgaacggaggtgggaacccgcaa--gggtgcaccatcgaccgatcctgatgtcttcggatggatttgagtaagagcatagctgttgggacccgaaagatggtgaactatgcctgaatagggtgaagccagaggaaactctg----cagttgc-ctcactt-tt--ctt--------------tgagcgcag----ggcgg------cgaccgtcgcgccacc-----gctggcccactcgctc----ga---ggggcatttttt----tggtgggg--tcgggt--tgcgctaagctgctttggcgc-----tcggt-taca-tgg-cccgatgcagca-ttttc-----------gcgcccgacc-gtcggcctgct----c-a-ccc----------------tcacctcgggcgcatggcgc---------cgcaacgca-----------ttttgctaacg----ctctcgcaggaag-----------------------------------------------------------------------------------------------------------------------------------------------------------------------gccccgcgccgttttccgtaagtc----ccg-ccctgcctgagctgtccgagg---gccgattaggcg-cccgc-gagctc-aatgttttgacgactg-tctcct-aacgccgcgtagcctccattgtcggtcgtccccgtca-ccatgggtatgtcttctcgctgcgtccggc---------ccgccgtcgccgc---------------------tgccg----gcgctaac-aag--------ctcccagcatcatgattggcatg---------------------------------------------------------------------------------------------------------------------cggtcagttcaagggtgagatcaaggtcgacggcgccgaccttgtcatcaacggcaagaagatccgcttctaccaggagcgtgaccccgccaacattccctgggctgagactggtgcctactacatcgtcgagtccactggtgtcttcaccaccaccgaaaaggcctctgcccacttgaagggcggtgccaagaaggtcgtcatctctgctccttctgctgacgcccccatgtttgtcatgggcgtcaacaacgagacctacaagtccgacatcaacgtcctctccaacgcctcctgcaccaccaactgccttgct-ccccttgccaaggtcattcacgac-aagtacaccatcattgagggtc-tcatgaccactgtccactcctacactgctacccag-aagaccgtcgacgg-tccctctgcc-aaggactggcgtggtggtcgcaccgctgctgccaacatcatccccagcagcaccggtgccgccaaggctgtcggtaaggtcatccccgacctcaacggcaag-ctcactggcatgg-ccttccgtgtccctactgccaacgtttccgttgtcgaccttactgctcgcatcgagaagggcgccagctacgaggagatcaagcaga
>Phyllosticta_hypoglossi_CBS_101_72_
--caaggttttggaa-------------------------------gg------------gggagccgtcgaacgctcc---cctggt--acatgcc-tcaca-cccttgtgtatc-tacca-tgttgctttggcgggcc-gaccc-ggctttgacccgggcggcc-gg-cg-cccccagcctagtc--ttctaggccagga---cgccc--ggctaagtgcccgccagtatac--aaaac-tccagcgattattct-gtgtagtcctgaga-atttattcaatga-a-ttaaaactttcaacaacggatctcttggttctggcatcgatgaagaacgcagcgaaatgcgataagtaatgtgaattgcagaattcagtgaatcatcgaatctttgaacgcacattgcgccctctggcattccggagggcatgcctgttcgagcgtcatttcaaccctcaagct-ctgcttggtattgggcgacgtctgcc--gtcaga-cgcgcctggaagacctcggcgacggcatcccag-cctcgagcgtagtag-taaa-------acatctcgctttggag-gatggggtgac-ggcttgccggaca-a-ccgacctc---tggtcat--ttttttttccaaggttgacct-----------------------aaatttgaaa-gctggcaccttcggtgtccgcgttgtaatttgtagaggatgcttcggcgaggactcctgcctaagttccctggaatgggacgtcgcagagggtgagaatcccgtatgtggcgggcggtccaagccatgtgaagctccttcgacgagtcgagttgtttgggaatgcagctctaaatgggaggtaaatttcttctaaagctaaataccggccagagaccgatagcgcacaagtagagtgatcgaaagatgaaaagcactttggaaagagagttaaaaagtacgtgaaattgttgaaagggaagcgcttgcaaccagactcgctcgcagttgctcagcccgcctcttggtgggtgcactcttctgcgatcgggccagcatcagttcgggcggctggataaaggtgtcgggaatgtagcacccttcggggtgtgttatagcccggcgcggaatgcagccagcctggactgaggatctcgcttcggcaaggatgctggcataatggttgtaagcggcccgtcttgaaacacggaccaaggagtctaacatctatgcgagtgtttgggtgtcaaacccatgcgcgtaatgaaagtgaacggaggtgggaacccgtaa--gggtgcaccatcgaccgatcctgatgtcttcggatggatttgagtaagagcatagctgttgggacccgaaagatggtgaactatgcctgaatagggtgaagccagaggaaactctgaggtcagttgc-ctcacct-ttt-ctt----------tgagtgagcgcag----ggc----ggctcgctcgtcgcgccaccactcgcccactcgcttcgccc----ga---ggggca-ttgtt----tggtgggg--tcgggt--tgcgctaggctgctttggcgc-----tcggt-taca-tgg-cccgatgcagca-ttttt----------cgcgcccgacc-gtcgccctgct----c-a-cct-----------------cgcctcggtcgcat--------------cgcaacac-a-----ca-c--ctcgctaacg----ccctcgcaggaagccgccgagctcggtaagggttccttcaagta----------------------------------------------------------------------------------------------------------------------------------------gccccgcgctgttttccgtgagtc----ccg-ccctgcctgagc--tc--agg---gccgataaggcg-cccgc-gagctc-aatg--ttgacaaac-----gct-gacgctgcgcagcctccatcgtcggccgtccccgtca-ccatgggtatgtttcctcgctgcgtcaggc------ccgccgccgccgccgc---------------------ttctg----gcgctaac-gct---------ccccagcatcatgattggcatg---------------------------------------------------------------------------------------------------------------------cggtcagttcaagggtgagatcaaggtcgacggcgccgaccttgtcatcaacggcaagaagatccgcttctaccaggagcgtgaccccgccaacatcccctgggccgagactggtgcctactacatcgtcgagtccactggtgtcttcaccaccaccgagaaggcctctgctcacttgaagggcggtgccaagaaggttgtcatctctgctccttctgctgacgcccccatgttcgtcatgggcgtcaacaacgagacctacaagtccgacatcaacatcctctccaacgcctcttgcaccaccaactgccttgct-cccctcgccaaggtcatccacgac-aagtacaccatcgttgagggtc-tcatgaccaccgtccactcctacactgctacccag-aagaccgtcgacgg-tccctctgcc-aaggactggcgtggtggccgtaccgctgctgccaacattatccccagcagcaccggtgccgccaaggctgtcggcaaggtcatccccgacctcaacggcaag-ctcaccggcatgg-ccttccgtgtccctaccgccaacgtctccgttgttgacctcactgctcgcatcgagaagggcgccagctacgaggagatcaagcaga
>Phyllosticta_hypoglossi_CBS_434_92_
--caaggttttggaa-------------------------------gg------------gggagccgtcgaacgctcc---cctggt--acatgcc-tcaca-cccttgtgtatc-tacca-tgttgctttggcgggcc-gaccc-ggctttgacccgggcggcc-gg-cg-cccccagcctagtc--ttctaggccagga---cgccc--ggctaagtgcccgccagtatac--aaaac-tccagcgattattct-gtgtagtcctgaga-atttattcaatga-a-ttaaaactttcaacaacggatctcttggttctggcatcgatgaagaacgcagcgaaatgcgataagtaatgtgaattgcagaattcagtgaatcatcgaatctttgaacgcacattgcgccctctggcattccggagggcatgcctgttcgagcgtcatttcaaccctcaagct-ctgcttggtattgggcgacgtctgcc--gtcaga-cgcgcctggaagacctcggcgacggcatcccag-cctcgagcgtagtag-taaa-------acatctcgctttggag-gatggggtgac-ggcttgccggaca-a-ccgacctc---tggtcat--ttttttttccaaggttgacct-----------------------aaatttgaaa-gctggcaccttcggtgtccgcgttgtaatttgtagaggatgcttcggcgaggactcctgcctaagttccctggaatgggacgtcgcagagggtgagaatcccgtatgtggcgggcggtccaagccatgtgaagctccttcgacgagtcgagttgtttgggaatgcagctctaaatgggaggtaaatttcttctaaagctaaataccggccagagaccgatagcgcacaagtagagtgatcgaaagatgaaaagcactttggaaagagagttaaaaagtacgtgaaattgttgaaagggaagcgcttgcaaccagactcgctcgcagttgctcagcccgcctcttggtgggtgcactcttctgcgatcgggccagcatcagttcgggcggctggataaaggtgtcgggaatgtagcacccttcggggtgtgttatagcccggcgcggaatgcagccagcctggactgaggatctcgcttcggcaaggatgctggcataatggttgtaagcggcccgtcttgaaacacggaccaaggagtctaacatctatgcgagtgtttgggtgtcaaacccatgcgcgtaatgaaagtgaacggaggtgggaacccgtaa--gggtgcaccatcgaccgatcctgatgtcttcggatggatttgagtaagagcatagctgttgggacccgaaagatggtgaactatgcctgaatagggtgaagccagaggaaactctgaggtcagttgc-ctcacct-ttt-ctt----------tgagtgagcgcag----ggc----ggctcgctcgtcgcgccaccactcgcccactcgcttcgccc----ga---ggggca-ttgtt----tggtgggg--tcgggt--tgcgctaggctgctttggcgc-----tcggt-taca-tgg-cccgatgcagca-ttttt----------cgcgcccgacc-gtcgccctgct----c-a-cct-----------------cgcctcggtcgcat--------------cgcaacac-a-----ca-c--ctcgctaacg----ccctcgcaggaagccgccgagctcggtaagggttccttcaagta----------------------------------------------------------------------------------------------------------------------------------------gccccgcgctgttttccgtgagtc----ccg-ccctgcctgagc--tc--agg---gccgataaggcg-cccgc-gagctc-aatg--ttgacaaac-----gct-gacgctgcgcagcctccatcgtcggccgtccccgtca-ccatgggtatgtttcctcgctgcgtcaggc------ccgccgccgccgccgc---------------------ttctg----gcgctaac-gct---------ccccagcatcatgattggcatg---------------------------------------------------------------------------------------------------------------------cggtcagttcaagggtgagatcaaggtcgacggcgccgaccttgtcatcaacggcaagaagatccgcttctaccaggagcgtgaccccgccaacatcccctgggccgagactggtgcctactacatcgtcgagtccactggtgtcttcaccaccaccgagaaggcctctgctcacttgaagggcggtgccaagaaggttgtcatctctgctccttctgctgacgcccccatgttcgtcatgggcgtcaacaacgagacctacaagtccgacatcaacatcctctccaacgcctcttgcaccaccaactgccttgct-cccctcgccaaggtcatccacgac-aagtacaccatcgttgagggtc-tcatgaccaccgtccactcctacactgctacccag-aagaccgtcgacgg-tccctctgcc-aaggactggcgtggtggccgtaccgctgctgccaacattatccccagcagcaccggtgccgccaaggctgtcggcaaggtcatccccgacctcaacggcaag-ctcaccggcatgg-ccttccgtgtccctaccgccaacgtctccgttgttgacctcactgctcgcatcgagaagggcgccagctacgaggagatcaagcaga
>Phyllosticta_iridigena_CBS_143410_
cttaaggttttggaa-------------------------------gg------------gggagccgtcaaatgctcc---cctggt--acatgcc-tcaca-cccttgtgtatc-tacca-tgttgctttggcgggcc-gaccc-ggttttgacccgagcggcc-gg-cg-cccccagcctagtc--ttctaggccagga---cgccc--ggctaagtgcccgccagtatac--aaaac-tccagcgattatttt-gtgtagtcctgaga-atttattcaatga-a-ttaaaactttcaacaacggatctcttggttctggcatcgatgaagaacgcagcgaaatgcgataagtaatgtgaattgcagaattcagtgaatcatcgaatctttgaacgcacattgcgccctctggcattccggagggcatgcctgttcgagcgtcatttcaaccctcaagct-ctgcttggtattgggcgacgtctgct--gtcaga-cgcgcctggaagacctcggcgacggcattccag-cctcgagcgtagtagttaaa-------acatctcgctttggag-gatggggtgac-ggcttgccggaca-a-ccgacctc---tggtca----tttttttccaaggttgacctcggatcaggtagggatacccgct--------------------------------------------------------------------------------------------------------------------------------------------------------------------------------------------------------------------------------------------------------------------------------------------------------------------------------------------------------------------------------------------------------------------------------------------------------------------------------------------------------------------------------------------------------------------------------------------------------------------------------------------------------------------------------------------------------------------------------------------------------------------aggtcagttgc-ctcacct-ttt-ctt----------tgagtgagcgcag----ggc----ggctcgctcgtcgcgccaccactcgcccactcgcttcgccc----ga---ggggca-ttttt----tggtgggg--tcgggt--tgcgctaggctgctttggcgc-----tcggt-taca-tgg-cccgatgcagca-ttttt----------ggcgcccgacc-gtcgccctgct----c-a-cct-----------------cacctcgttcgcat--------------cgcaacacaa-----ca-c--cacgctaacg----ccctcgcaggaagccgccgagctcggcaagggttccttc---------------------------------------------------------------------------------------------------------------------------------------------gccccgcgctgttttccgtgagtc----ccg-ccctgcctgagc--tc--agg---gccgattaagcg-cccgc-gagctc-aatg--ttgacaaaca-cttgct-gacgctccgcagcctccatcgtcggtcgtccccgcca-ccatgggtatgttt-ctcgctgcgtcaggc---------ccgccgccgccgc---------------------ttctg----gcgctaac-gct---------ccccagcatcatgattggcatg----------------------------------------------------------------------------------------------------------------------------------------------------------------------------------------------------------------------------------------------------------------------------------------------------------------------------------------------------------------------------------------------------------------------------------------------------------------------------------------------------------------------------------------------------------------------------------------------------------------------------------------------------------------------------------------------------------------------------------------------------------------------------
>Phyllosticta_kerriae_MAFF_240047
----aggttttggaa-------------------------------gg------------gggagccgtcaaaagcttc---cctggt--acatgcc-tcac--cccttgtatatc-tacca-cgttgctttggcgggcc-gaccc-ggtttcgacccgggcggcc-gg-cg-cccccagcctagtt----ctaggccagga---cgccc--ggccaagtgcccgccagtaaac--aaaac-tccagcgattatttt-gtgtagtcctgaga-atttattcaatga-a-ttaaaactttcaacaacggatctcttggttctggcatcgatgaagaacgcagcgaaatgcgataagtaatgtgaattgcagaattcagtgaatcatcgaatctttgaacgcacattgcgccctctggcattccggagggcatgcctgttcgagcgtcatttcaaccctcaagct-ctgcttggtattgggcgtcgtctgct--gccaga-cgcgcctggaagacctcggcgacggcattccag-cctcgagcgtagtag-taaa-------atatctcgctttggag-ggtggggtggc-ggcttgccggaca-a-ccgacctc---tggtcat-----tttttccaaggttgacctcggatcaggtagggatacccgct---------------------------------------------------------------------------------------------------------------------------------------------------------------------------------------------------------------------------------------------------------------------------------------------------------------------------------------------------------------------------------------------------------------------------------------------------------------------------------------------------------------------------------------------------------------------------------------------------------------------------------------------------------------------------------------------------------------------------------------------------------------------------------------------------------------------------------------------------------------------------------------------------------------------------------------------------------------------------------------------------------------------------------------------------------------------------------------------------------------------------------------------------------------------------------------------------------------------------------------------------------------------------------------------------------------------------------------------------------------------------------------------------------------------------------------------------------------------------------------------------------------------------------------------------------------------------------------------------------------------------------------------------------------------------------------------------------------------------------------------------------------------------------------------------------------------------------------------------------------------------------------------------------------------------------------------------------------------------------------------------------------------------------------------------------------------------------------------------------------------------------------------------------------------------------------------------------------------------------------------------------------------------------------------------------------------------------------------------------
>Phyllosticta_kobus_MUCC0049
-aaggtgtcttggaa-------------------------------cg------------gggagccaagaggcaac-----cctagt--acttgccccctca-cccttgtgtatc-taccc-cgttgctttggcgggcc-gaccc-ggttccgacccgggcggcc-gg-cg-cccccggcccagtc--ctctgggccagga---cgccc--ggccaagcgcccgccagtatac--aaaac-tccagcgttcat--c-atgtggtcctgagc-acttatcaaataa-a-ttaaaactttcaacaacggatctcttggttctggcatcgatgaagaacgcagcgaaatgcgataagtaatgtgaattgcagaattcagtgaatcatcgaatctttgaacgcacattgcgccctctggcattccggagggcatgcctgttcgagcgtcatttcaaccctcaagct-ctgcttggtattgggcgtcgtctgct--g-caga-cgcgccccgaagacctcggcgacggcgccccgg-cctcgagcgtagtag-taac-------atatctcgctttggag-gacggggcggc-ggcctgccggaca-a-ccgaccctc-gcggtcat-----tttccaataggttgacctcggatcaggtagggatacccgct------------------------------------------------------------------------------------------------------------------------------------------------------------------------------------------------------------------------------------------------------------------------------------------------------------------------------------------------------------------------------------------------------------------------------------------------------------------------------------------------------------------------------------------------------------------------------------------------------------------------------------------------------------------------------------------------------------------------------------------------------------------------------------------------------------------------------------------------------------------------------------------------------------------------------------------------------------------------------------------------------------------------------------------------------------------------------------------------------------------------------------------------------------------------------------------------------------------------------------------------------------------------------------------------accccgcgccgttttccgtgagtc----ccg-ccctgcctgagc--tccgagg---gccgattgggcg-cccgc-gagctc-aatg--ttgaagaccg-tttgct-gacgctcggcagcctccatcgtcggtcgtccccgtca-ccatgggtatgtttcctcgctgcgtcaggc---------ccgccgccgccgc---------------------ttccg----gcgctaac-gct---------ccccagcatcatgattggcatg----------------------------------------------------------------------------------------------------------------------------------------------------------------------------------------------------------------------------------------------------------------------------------------------------------------------------------------------------------------------------------------------------------------------------------------------------------------------------------------------------------------------------------------------------------------------------------------------------------------------------------------------------------------------------------------------------------------------------------------------------------------------------
>Phyllosticta_ophiopogonis_KACC_47754_
ctcaaggttttggaa-------------------------------gg------------gggagccgtcaaaagcttc---cctggt--acatgccttcaca-cccttgtgtatc-tacca-cgttgctttggcgggcc-gaccc-ggtttcgacccgggcggcc-gg-cg-cccccagcctagtc--tcctaggccagga---cgccc--ggctaagtgcccgccagtatac--caaac-tccagcgattattct-gtgtagtcctgaga-atttatttaataa-a-ttaaaactttcaacaacggatctcttggttctggcatcgatgaagaacgcagcgaaatgcgataagtaatgtgaattgcagaattcagtgaatcatcgaatctttgaacgcacattgcgccctctggcattccggagggcatgcctgttcgagcgtcatttcaaccctcaagct-ctgcttggtattgggcgacgtctgct--gtcaga-cgcgcctggaagacctcggcgacggcattccag-cctcgagcgtagtag-taaa-------atatctcgctttggag-gatggggtgac-ggcttgccggaca-a-ccgacctc---tggtca-----ttttttccaaggttgacctcggatcaggtagggatacccgct---------------------------------------------------------------------------------------------------------------------------------------------------------------------------------------------------------------------------------------------------------------------------------------------------------------------------------------------------------------------------------------------------------------------------------------------------------------------------------------------------------------------------------------------------------------------------------------------------------------------------------------------------------------------------------------------------------------------------------------------------------------------------------------------------------------------------------------------------------------------------------------------------------------------------------------------------------------------------------------------------------------------------------------------------------------------------------------------------------------------------------------------------------------------------------------------------------------------------------------------------------------------------------------------------------------------------------------------------------------------------------------------------------------------------------------------------------------------------------------------------------------------------------------------------------------------------------------------------------------------------------------------------------------------------------------------------------------------------------------------------------------------------------------------------------------------------------------------------------------------------------------------------------------------------------------------------------------------------------------------------------------------------------------------------------------------------------------------------------------------------------------------------------------------------------------------------------------------------------------------------------------------------------------------------------------------------------------------------------
>Phyllosticta_ophiopogonis_LrLF11_
--------------------------------------------------------------------------------------gt--acatgccttcaca-cccttgtgtatc-tacca-cgttgctttggcgggcc-gaccc-ggtttcgacccgggcggcc-gg-cg-cccccagcctagtc--tcctaggccagga---cgccc--ggctaagtgcccgccagtatac--caaac-tccagcgattattct-gtgtagtcctgaga-atttattcaataa-a-ttaaaactttcaacaacggatctcttggttctggcatcgatgaagaacgcagcgaaatgcgataagtaatgtgaattgcagaattcagtgaatcatcgaatctttgaacgcacattgcgccctctggcattccggagggcatgcctgttcgagcgtcatttcaaccctcaagct-ctgcttggtattgggcgacgtctgct--gtcaga-cgcgcctggaagacctcggcgacggcattccag-cctcgagcgtagtag-taaa-------atatctcgctttggag-gatggggtgac-ggcttgccggaca-a-ccgacctc---tggtca-----ttttttccaaggttgacctcggatcaggtagggatacccgct---------------------------------------------------------------------------------------------------------------------------------------------------------------------------------------------------------------------------------------------------------------------------------------------------------------------------------------------------------------------------------------------------------------------------------------------------------------------------------------------------------------------------------------------------------------------------------------------------------------------------------------------------------------------------------------------------------------------------------------------------------------------------------------------------------------------------------------------------------------------------------------------------------------------------------------------------------------------------------------------------------------------------------------------------------------------------------------------------------------------------------------------------------------------------------------------------------------------------------------------------------------------------------------------------------------------------------------------------------------------------------------------------------------------------------------------------------------------------------------------------------------------------------------------------------------------------------------------------------------------------------------------------------------------------------------------------------------------------------------------------------------------------------------------------------------------------------------------------------------------------------------------------------------------------------------------------------------------------------------------------------------------------------------------------------------------------------------------------------------------------------------------------------------------------------------------------------------------------------------------------------------------------------------------------------------------------------------------------------
>Phyllosticta_paracitricarpa_CPC_27169_
tgaaaggtgatggaa--------------------------------g------------ggaggccttaaaaaagcc----gcccg---acctaccttcaca-cccttgtgtatc-tacca-tgttgctttggcgggcc-gaccc-ggttttgacccgggcggtc-gg-cg-cccccagcctagt---ctctaggccagga---cgcct--ggctaagtgcccgccagtatac--aaaac-tccagcgattattct-gtgtagtcctgaga-attcatttaatga-a-ataaaactttcaacaacggatctcttggttctggcatcgatgaagaacgcagcgaaatgcgataagtaatgtgaattgcagaattcagtgaatcatcgaatctttgaacgcacattgcgccccctggcattccggggggcatgcctgttcgagcgtcatttcaaccctcaagct-ctgcttggtattgggcgacgtccgct--gccgga-cgcgcctggaagacctcggcgacggcgtctcag-cctcgagcgtagtag-taaa-------atatctcgctttggag-gaggggggcgc-tggccgccggaca-a-tcgacctt---cggtcac---t------------------------------------------aaatttgaaa-gctggcgtcttcgacgtccgcgttgtaatttgtagaggatgtttcggcgagggctcctgcctaagttccctggaatgggacgtcacagagggtgagaatcccgtatgtggcgggcggccttagccatgtgaaactccttcgacgagtcgagttgtttgggaatgcagctctaaatgggaggtaaatttcttctaaagctaaataccggccagagaccgatagcgcacaagtagagtgatcgaaagatgaaaagcactttggaaagagagttaaaaagtacgtgaaattgttgaaagggaagcgcttgcaaccagactcgttcgcagttgctcagcccgcctcttggtgggtgtactcttctgcggtcgggccagcatcagtccgggcggtcggataaaggtgtcgggaatgtagcacccttcggggtgtgttatagcccggcgcggaatgcggccagcctggactgaggatctcgcttcggcaaggatgctggcgtaatggttgtaagcggcccgtcttgaaacacggaccaaggagtctaacatctatgcgagtgtttgggtgtcaaacccatgcgcgtaatgaaagtgaacggaggtgggaacccgtaa--gggtgcaccatcgaccgatcctgatgtcttcggatggatttgagtaagagcatagctgttgggacccgaaagatggtgaactatgcctgaatagggtgaagccagaggaaactctg---tcagttgc-ctcacac-ttt-ctt--------------tgagcgcag----ggcgg-cggctcgctcgttgcgccaccact----gggcccactcgctc----ga---ggggca-ttttc----tggtgggg--tcgggc--tgcgctaagctgctttggcgc-----tcggt-taca-tga-cccgatgcagca-ttttt----------tgcgcccgacc-gacactccgct----c-a-cct-----------------cacctcggtcgcat--------------cgcaacgaaa-----aa-t--ttcgctaacg----ccctcgcaggaagccgctgagctcgg----------------------------------------------------------------------------------------------------------------------------------------------------------gccccgcgccgttttccgtaagtc----ccg-ccctgcctgagctgtccgagg---gccgatgaggcg-cccgc-gagctc-aatgtgttgattttcg-tttgct-aacgctgcgcagcctccattgtcggtcgtccccgtca-ccatgggtatgtttactcgctgcgtcaggc---------ccgccgtcgccgt---------------------tgccg----gcgctaac-aca--------ctcccagcatcatgattggcatg---------------------------------------------------------------------------------------------------------------------cggccagttcaagggtgagatcaaggtcgagggtgccgaccttgtcatcaacggcaagaagatccgcttctaccaggagcgtgaccccgccaacatcccctgggctgagactggtgcctactacatcgtcgagtccactggtgtcttcaccaccaccgagaaggcctctgctcacttgaagggcggtgctaagaaggttgtcatctctgctccttctgctgacgcccccatgttcgtcatgggcgtcaacaacgagacctacaagtccgacatcaacgtcctctccaacgcctcttgcaccaccaactgccttgct-cccctcgccaaggtcatccacgac-aagtacaccatcatcgagggcc-tcatgaccaccgtccactcctacactgctactcag-aagaccgtcgatgg-tccctctgcc-aaggactggcgtggtggccgcaccgccgctgccaacatcatccccagcagcaccggtgccgccaaggccgtcggcaaggtcatccccgacctcaacggcaag-ctcactggcatgg-ccttccgtgtccctaccgccaacgtctccgtcgtcgacctcactgctcgcatcgagaagggtgccagctacgaggaaatcaagcaga
>Phyllosticta_paracitricarpa_ZJUCC200933_
tgaaaggtgatggaa--------------------------------g------------ggaggccttaaaaaagcc----gcccg---acctaccttcaca-cccttgtgtatc-tacca-tgttgctttggcgggcc-gaccc-ggttttgacccgggcggtc-gg-cg-cccccagcctagt---ctctaggccagga---cgcct--ggctaagtgcccgccagtatac--aaaac-tccagcgattattct-gtgtagtcctgaga-attcatttaatga-a-ataaaactttcaacaacggatctcttggttctggcatcgatgaagaacgcagcgaaatgcgataagtaatgtgaattgcagaattcagtgaatcatcgaatctttgaacgcacattgcgccccctggcattccggggggcatgcctgttcgagcgtcatttcaaccctcaagct-ctgcttggtattgggcgacgtccgct--gccgga-cgcgcctggaagacctcggcgacggcgtctcag-cctcgagcgtagtag-taaa-------atatctcgctttggag-gaggggggcgc-tggccgccggaca-a-tcgacctt---cggtcac---tatttttccaaggttgacctcggatcaggtagggatacccgctaaatttgaaa-gctggcgtcttcgacgtccgcgttgtaatttgtagaggatgtttcggcgagggctcctgcctaagttccctggaatgggacgtcacagagggtgagaatcccgtatgtggcgggcggccttagccatgtgaaactccttcgacgagtcgagttgtttgggaatgcagctctaaatgggaggtaaatttcttctaaagctaaataccggccagagaccgatagcgcacaagtagagtgatcgaaagatgaaaagcactttggaaagagagttaaaaagtacgtgaaattgttgaaagggaagcgcttgcaaccagactcgttcgcagttgctcagcccgcctcttggtgggtgtactcttctgcggtcgggccagcatcagtccgggcggtcggataaaggtgtcgggaatgtagcacccttcggggtgtgttatagcccggcgcggaatgcggccagcctggactgaggatctcgcttcggcaaggatgctggcgtaatggttgtaagcggcccgtcttgaaacacggaccaaggagtctaacatctatgcgagtgtttgggtgtcaaacccatgcgcgtaatgaaagtgaacggaggtgggaacccgtaa--gggtgcaccatcgaccgatcctgatgtcttcggatggatttgagtaagagcatagctgttgggacccgaaagatggtgaactatgcctgaatagggtgaagccagaggaaactctgaggtcagttgc-ctcacac-ttt-ctt--------------tgagcgcag----ggcgg-cggctcgctcgttgcgccaccact----gggcccactcgctc----ga---ggggca-ttttc----tggtgggg--tcgggc--tgcgctaagctgctttggcgc-----tcggt-taca-tga-cccgatgcagca-ttttt----------tgcgcccgacc-gacactccgct----c-a-cct-----------------cacctcggtcgcat--------------cgcaacgaaa-----aa-t--ttcgctaacg----ccctcgcaggaagccgctgagctcggtaagggttccttcaagta----------------------------------------------------------------------------------------------------------------------------------------gccccgcgccgttttccgtaagtc----ccg-ccctgcctgagctgtccgagg---gccgatgaggcg-cccgc-gagctc-aatgtgttgattttcg-tttgct-aacgctgcgcagcctccattgtcggtcgtccccgtca-ccatgggtatgtttactcgctgcgtcaggc---------ccgccgtcgccgt---------------------tgccg----gcgctaac-aca--------ctcccagcatcatgattggcatg---------------------------------------------------------------------------------------------------------------------cggccagttcaagggtgagatcaaggtcgagggtgccgaccttgtcatcaacggcaagaagatccgcttctaccaggagcgtgaccccgccaacatcccctgggctgagactggtgcctactacatcgtcgagtccactggtgtcttcaccaccaccgagaaggcctctgctcacttgaagggcggtgctaagaaggttgtcatctctgctccttctgctgacgcccccatgttcgtcatgggcgtcaacaacgagacctacaagtccgacatcaacgtcctctccaacgcctcttgcaccaccaactgccttgct-cccctcgccaaggtcatccacgac-aagtacaccatcatcgagggcc-tcatgaccaccgtccactcctacactgctactcag-aagaccgtcgatgg-tccctctgcc-aaggactggcgtggtggccgcaccgccgctgccaacatcatccccagcagcaccggtgccgccaaggccgtcggcaaggtcatccccgacctcaacggcaag-ctcactggcatgg-ccttccgtgtccctaccgccaacgtctccgtcgtcgacctcactgctcgcatcgagaagggtgccagctacgaggaaatcaag----
>Phyllosticta_pilospora_MUCC_2912a_
----aggttttggaa-------------------------------gg------------gggagccgtcaaaagcttc---cctggt--acatgcc-tcac--cccttgtatatc-tacca-tgttgctttggcgggcc-gaccc-ggtttcgacccgggcggcc-gg-cg-cccccagcctgctt--g-ccaggccagga---cgccc--ggccaagtgcccgccagtatac--aaaac-tccagcgattatttt-gtgtagtcctgaga-atttattcaataa-a-ttaaaactttcaacaacggatctcttggttctggcatcgatgaagaacgcagcgaaatgcgataagtaatgtgaattgcagaattcagtgaatcatcgaatctttgaacgcacattgcgccctctggcattccggagggcatgcctgttcgagcgtcatttcaaccctcaagct-ctgcttggtattgggcgacgtctgct--gtcaga-cgcgcctggaagacctcggcgacggcattccag-cctcgagcgtagtag-taaa-------atatctcgctttggag-gatggggtgac-ggcttgccggaca-a-ccgacctc---tggtcat-----tttttccaagg------------------------------aaatttgaaa-gctggcgc-----gcgtccgcgttgtaatttgtagaggatgcttcggcgaggactcctgcctaagttccctggaatgggacgtcacagagggtgagaatcccgtatgtggcgggcggtccaagccatgtgaagctccttcgacgagtcgagttgtttgggaatgcagctctaaatgggaggtaaatttcttctaaagctaaataccggccagagaccgatagcgcacaagtagagtgatcgaaagatgaaaagcactttggaaagagagttaaaaagtacgtgaaattgttgaaagggaagcgcttgcaaccagactcgctcgcagttgctcagcccgcctcctggcgggtgtactcttctgcgatcgggccagcatcagttcgggcggccggataaaggtgtcgggaatgtagcacccttcggggtgtgttatagcccggcgcggaatgcggccagcctggactgaggatctcgcttcggcaaggatgctggcgtaatggttgtaagcggcccgtct-------------------------------------------------------------------------------------------------------------------------------------------------------------------------------------------------------------------------------------------------------------------ag----ggc----agctcgctcgtcgcgccaccacttgcccactcgcttcgccc----ga---ggggca-ttttt----tggtgggg--tcgggt--tgcgctaggctgctttggcgc-----tcggt-taca-tgg-cccgatgcagca-ttttt----------tgcgcccgacc-gtcgccctgct----c-a-cct-----------------cacgtcggtcgcat--------------cgcaatgcaa-----ca-c--tttgctaacg----ccctcgcaggaagccgccgagctcggcaagggttccttcaagtacgcctgggtcctcgacaagctgaaggctgagcgtgagcgtggtatcaccatcgacattgctctctggaagttcgagaccccgaagtactatgtcaccgtcat----------------------------------gccccgcgccgttttccgtgagtc----ccg-ccctgcctgcgc--tcagagg---gccgattaggcg-cccgc-gagctc-aatg--ttgacaaacg-tttgct-gacgctccgcagcctccatcgtcggtcgtccccgtca-ccatgggtatgtttcctcgctgcgtcaggc---------ccgccgccgccgc---------------------ttctg----gcgctaac-gct---------cctcagcatcatgattggcatg----------------------------------------------------------------------------------------------------------------------------------------------------------------------------------------------------------------------------------------------------------------------------------------------------------------------------------------------------------------------------------------------------------------------------------------------------------------------------------------------------------------------------------------------------------------------------------------------------------------------------------------------------------------------------------------------------------------------------------------------------------------------------
>Phyllosticta_speewahensis_BRIP_58044_
ttaaaggacctggaa-------------------------------gg------------gggagccgtaaaaaagctc---cctgg---acagcctttcaca-cccttgtatatc-taccc-tgttgctttggcgggtc-gaccc-ggttccgacccgggcggcc-gg-cg-cccccagcctagt---ttctaggccagga---cgcct--ggctaagtgcccgccagtatac--aaaac-tccagcgattatttc-gtgtagtcctgaaa-atttattcaatac-a-ttaaaactttcaacaacggatctcttggttctggcatcgatgaagaacgcagcgaaatgcgataagtaatgtgaattgcagaattcagtgaatcatcgaatctttgaacgcacattgcgccccctggcattccggggggcatgcctgttcgagcgtcatttcaaccctcaagct-ctgcttggtattgggcgacgtctgct--attaga-cgcgcctggaagacctcggcgacggcgttccag-cctcgagcgtagtag-tgaa-------atatctcgctttggag-gagggggcgac-ggcttgcctgaca-a-ccgacctc---tggtcat-t----------------------------------------------------------------------------------------------------------------------------------------------------------------------------------------------------------------------------------------------------------------------------------------------------------------------------------------------------------------------------------------------------------------------------------------------------------------------------------------------------------------------------------------------------------------------------------------------------------------------------------------------------------------------------------------------------------------------------------------------------------------------------------------------------------------aggtcagtcgc-ctcacct-tt--------------ttgagtgagggcag----ggc----ggctc-------------------gcccactcgtctcgtcc----ga---ggggca-ttttt----tggtggg------------gcgctaagctgctttggcgc-----tcggt-taca-tgg-cccgatgcagca-ttttt----------tgcgcccgacc-gtcgccctgct----c-a-cct-----------------cgcctcggtcgcat--------------cgcaacgcaa-----ca-c--tttgctaacg----ccctcgcaggaagccgccgagctcggcaagggttccttcaagtacgcctgggtccttgacaagctgaaggctgagcgtgagcgtggtatcaccatcgacattgctctctggaagttcgagaccccgaagtactatgtcaccgtcattgacgcccccggtcaccgtgacttcatcaagaac---------------------------------------------------------------------------------------------------------------------------------------------------------------------------------------------------------------------------------------------------------------------------------------------------------------------------------------------------------------------------------------------------------------------------------------------------------------------------------------------------------------------------------------------------------------------------------------------------------------------------------------------------------------------------------------------------------------------------------------------------------------------------------------------------------------------------------------------------------------------------------------------------------------------------------------------------------------------------------------------------------------------------------------------------------
>Phyllosticta_pilospora_CBS_292_90_
----aggttttggaa-------------------------------gg------------gggagccgtcaaaagcttc---cctggt--acatgcc-tcac--cccttgtatatc-tacca-tgttgctttggcgggcc-gaccc-ggtttcgacccgggcggcc-gg-cg-cccccagcctgctt--g-ccaggccagga---cgccc--ggccaagtgcccgccagtatac--aaaac-tccagcgattatttt-gtgtagtcctgaga-atttattcaataa-a-ttaaaactttcaacaacggatctcttggttctggcatcgatgaagaacgcagcgaaatgcgataagtaatgtgaattgcagaattcagtgaatcatcgaatctttgaacgcacattgcgccctctggcattccggagggcatgcctgttcgagcgtcatttcaaccctcaagct-ctgcttggtattgggcgacgtctgct--gtcaga-cgcgcctggaagacctcggcgacggcattccag-cctcgagcgtagtag-taaa-------atatctcgctttggag-gatggggtgac-ggcttgccggaca-a-ccgacctc---tggtca-----------------------------------------------aaatttgaaa-gctggcgccttcggcgtccgcgttgtaatttgtagaggatgcttcggcgaggactcctgcctaagttccctggaatgggacgtcacagagggtgagaatcccgtatgtggcgggcggtccaagccatgtgaagctccttcgacgagtcgagttgtttgggaatgcagctctaaatgggaggtaaatttcttctaaagctaaataccggccagagaccgatagcgcacaagtagagtgatcgaaagatgaaaagcactttggaaagagagttaaaaagtacgtgaaattgttgaaagggaagcgcttgcaaccagactcgctcgcagttgctcagcccgcctcctggcgggtgtactcttctgcgatcgggccagcatcagttcgggcggccggataaaggtgtcgggaatgtagcacccttcggggtgtgttatagcccggcgcggaatgcggccagcctggactgaggatctcgcttcggcaaggatgctggcgtaatggttgtaagcggcccgtcttgaaacacggaccaaggagtctaacatctatgcgagtgtttgggtgtcaaacccatgcgcgtaatgaaagtgaacggaggtgggaacccgcaa--gggtgcaccatcgaccgatcctgatgtcttcggatggatttgagtaagagcatagctgttgggacccgaaagatggtgaactatgcctgaatagggtgaagccagaggaaactctg----cagttgc-ctcacct-ttt-ctt----------tgagtgagcgcag----ggc----agctcgctcgtcgcgccaccacttgcccactcgcttcgccc----ga---ggggca-ttttt----tggtgggg--tcgggt--tgcgctaggctgcttcggcgc-----tcggt-taca-tgg-cccgatgcagca-ttttt----------tgcgcccgacc-gtcgccctgct----c-a-cct-----------------cacctcggtcgcat--------------cgcaatgcaa-----ca-c--tttgctaacg----ccctcgcaggaagccgccgagctcgg----------------------------------------------------------------------------------------------------------------------------------------------------------gccccgcgccgttttccgtgagtc----ccg-ccctgcctgcgc--tcagagg---gccgattaggcg-cccgc-gagctc-aatg--ttgacaaacg-tttgct-gacgctccgcagcctccatcgtcggtcgtccccgtca-ccatgggtatgtttcctcgctgcgtcaggc---------ccgccgccgccgc---------------------ttctg----gcgctaac-gct---------cctcagcatcatgattggcatg---------------------------------------------------------------------------------------------------------------------cggtcagttcaagggtgagatcaaggtcgacggcgccgaccttgtcatcaacggcaagaagatccgcttctaccaggagcgtgaccccgccaacattccctgggccgagactggtgcctactacatcgtcgagtccactggtgtcttcaccaccaccgagaaggcctctgcccacttgaagggcggtgccaagaaggttgtcatctctgctccttctgctgacgcccccatgttcgtcatgggcgtcaacaacgagacctacaggtccgacatcaacatcctctccaacgcctcttgcaccaccaactgccttgct-cccctcgccaaggtcatccacgac-aagtacaccatcgttgagggtc-tcatgaccaccgtccactcctacactgctacccag-aagaccgtcgacgg-tccctctgcc-aaggactggcgtggtggccgtaccgctgctgccaacatcatccccagcagcaccggtgccgccaaggctgtcggcaaggtcatccccgacctcaacggcaag-ctcaccggcatgg-ccttccgtgtccctaccgccaacgtctccgttgttgacctcactgctcgcatcgagaagggtgccagc-------------------
>Phyllosticta_westeae_BRIP_72390c
tgaaaggtcatggaag-----------------------------ggg------------gaaggccgcaaaaaagccct-aacccg---acctaccttcaca-cccttgtgtatc-taccc-tgttgctttggcgggcc-gaccc-ggttttgacccgggcggcc-ggacg-cccccagcccagtc--ccctgggccagga---cgccc--ggctaagcgcccgccagtaaac--aaaac-tccagcgattatttt-gtgtggtcctgaga-attcattcaataa-a-ttaaaactttcaacaacggatctcttggttctggcatcgatgaagaacgcagcgaaatgcgataagtaatgtgaattgcagaattcagtgaatcatcgaatctttgaacgcacattgcgccccctggcattccggggggcatgcctgttcgagcgtcatttcaaccctcaagct-ctgcttggtattgggcgacgtccgct--gccgga-cgcgcctggaagacctcggcgacggcgtctcag-cctcgagcgtagtag-taaa-------acatctcgctttggag-gagggggcgac-ggcttgccggaca-a-tcgacctt---cggtcac---tatttttccaaggttgacctcggatcaggtagggatacccgct---------------------------------------------------------------------------------------------------------------------------------------------------------------------------------------------------------------------------------------------------------------------------------------------------------------------------------------------------------------------------------------------------------------------------------------------------------------------------------------------------------------------------------------------------------------------------------------------------------------------------------------------------------------------------------------------------------------------------------------------------------------------ggtcagttgc-ctcactt-tt--ctt--------------tgagcgcag----ggcgg------cgaccgtcgcgccacc-----gctggcccactcgctc----ga---ggggcatttttt----tggtgggg--tcgggt--tgcgctaggctgctttggcgc-----tcggt-taca-tgg-cccgatgcagcg-ttttc-----------gcgcccgacc-gtcgccctgct----c-a-ccc----------------tcaccacgggcgcatggcgc---------cgcaacgcatcgaaaca-atttttgctaacg----ccctcgcaggaagccgccgagctcggcaagggttccttcaagtacgcctggg-----------------------------------------------------------------------------------------------------------------------------------------------------------------------------------------------------------------------------------------------------------------------------------------------------------------------------------------------------------------------------------------------------------------------------------------------------------------------------------------------------------------------------------------------------------------------------------------------------------------------------------------------------------------------------------------------------------------------------------------------------------------------------------------------------------------------------------------------------------------------------------------------------------------------------------------------------------------------------------------------------------------------------------------------------------------------------------------------------------------------------------------------------------------------------------------
>Phyllosticta_abieticola_CBS_112067_
tgaaaggtcgccggtacccgg-------------tcccccctaaaaag-------------ggggccggggaaggt------------------cctctcacaccccttgtgtaccttaccactgttgctttggcgggcc-gaccc-ggtttcgacccgggcggcc-gg-cg-cccccagcc-cct---agtggggccagga---cgtcc--ggctaagtgctcgccagtaaac--aaaac-tccagcgattatttc-gtgtagtcctgata-aattattcaatta-a-ttaaaactttcaacaacggatctcttggttctggcatcgatgaagaacgcagcgaaatgcgataagtaatgtgaattgcagaattcagtgaatcatcgaatctttgaacgcacattgcgccctctggtattccggagggcatgcctgttcgagcgtcatttcaaccctcaagct-ctgcttggtattgggcgacgtccgct--gccgga-cgcgcctcgaagacctcggcgacggcgtcctag-cctcgagcgtagtag-taaa-------at-tctcgctttggag-tgctgggcgtt--ggccgccggaca-------------------------------------------------------------------aaatttgaaa-gctggcgtcttcgacgtccgcattgtaatttgtagaggatgcttcggcaaggactcctgcctaagtcccctggaacggggcgtcacagagggtgagaatcccgtatgtggcgggcggtccaagccatgtgaagctccttcgacgagtcgagttgtttgggaatgcagctctaaatgggaggtaaatttcttctaaagctaaatattggccagagaccgatagcgcacaagtagagtgatcgaaagatgaaaagcactttggaaagagagttaaaaagtacgtgaaattgttgaaagggaagcgcttgcaaccagactcgctcgcagttgctcagccggcctcttggccggtgtactcttctgcgatcgggccagcatcagttcgggcggccggataaaggtgtcgggaatgtagcacccttcggggtgtgttatagcccggcgcggaatgcggccagcctggactgaggatctcgcttcggcaaggatgctggcgtaatggttgtaagcggcccgtcttgaaacacggaccaaggagtctaacatctatgcgagtgtttgggtgtcaaacccatgcgcgtaatgaaagtgaacggaggtgggaacccctcacggggtgcaccatcgaccgatcctgatgtcttcggatggatttgagtaagagcatagctgttgggacccgaaagatggtgaactatgcctgaatagggtgaagccagaggaaactctg----------------------------------------------------------------------------------------------------------------------------------------------------------------------------------------------------------------------------------------------------------------------------------------------------------------------------------------------------------------------------------------------------------------------------------------------------------------------------------------------------------------------------gccccgcgctgttttccgtaagtc----ccg-ccctgcctcagctgtccgagg---gccgattaggcg-cccgg-aagctc-gagatgctgagatttg-cctgct-gacgctctacagcctccattgtcggtcgtccccgtca-ccatgggtatgttttctcgcagcgtcaggc---------ccgccgccgtcgc---------------------ttctg----gcgctaac-gca---------ccgcagtatcatgattggcatg----------------------------------------------------------------------------------------------------------------------------------------------------------------------------------------------------------------------------------------------------------------------------------------------------------------------------------------------------------------------------------------------------------------------------------------------------------------------------------------------------------------------------------------------------------------------------------------------------------------------------------------------------------------------------------------------------------------------------------------------------------------------------
>Sphaerulina_cornicola_CBS_111639__
tgaaaggtcgccgttacccgg-------------ttacccctaaacaa-------------ggggccggggaaggt------------------cctctcaca-cccttgtgtaccttacca-tgttgctttggcgggcc-gaccc-ggtttcgacccgggcggcc-gg-cg-cccccagcc-ttc---acc--ggccagga---cgtca--ggctaagcgcccgccagtatac--aaaac-tcaagcgattatttc-gtgcagttctgata-aattattcaatta-a-ttaaaactttcaacaacggatctcttggttctggcatcgatgaagaacgcagcgaaatgcgataagtaatgtgaattgcagaattcagtgaatcatcgaatctttgaacgcacattgcgccctctggtattccggagggcatgcctgttcgagcgtcatttcaaccctcaagct-ctgcttggtattgggcgacgtccgct--gccgga-cgcgcctcgaagacctcggcgacggcgtcttag-cctcgagcgtagtag-taac-------a--tctcgctttggag-tgctaggcgtt--ggccgccggaca-------------------------------------------------------------------------------------------------------------------------------------------------------------------------------------------------------------------------------------------------------------------------------------------------------------------------------------------------------------------------------------------------------------------------------------------------------------------------------------------------------------------------------------------------------------------------------------------------------------------------------------------------------------------------------------------------------------------------------------------------------------------------------------------------------------------------------------------------------------------------------------------------------------------------------------------------------------------------------------------------------------------------------------------------------------------------------------------------------------------------------------------------------------------------------------------------------------------------------------------------------------------------------------------------------------------------------------------------------------------gccccgcgctgttttccgtaagtc----ccg-ccctgcctcagctgtccgagg---gccgattaggcg-cccgg-aagctc-aagatgctgaggtttg-cctgct-aacgctctacagcctccattgtcggtcgtccccgtca-ccatgggtatgttttctcgcagcatcaggc---------ccgccaccgttgc---------------------ttctg----gcgctaac-aca---------ccgcagtatcatgattggcatg----------------------------------------------------------------------------------------------------------------------------------------------------------------------------------------------------------------------------------------------------------------------------------------------------------------------------------------------------------------------------------------------------------------------------------------------------------------------------------------------------------------------------------------------------------------------------------------------------------------------------------------------------------------------------------------------------------------------------------------------------------------------------
>Phyllosticta_cruenta_CBS_858_71_
tgaaaggtagccggaaggcac---------------ccccctaaaaaa-------------ggggtgcccgaaggt------------------cctctcaca-cccttgtgtaccttacca-cgttgctttggcgggcc-gaccc-ggttttgacccgggcggcc-gg-cg-cccccagcc-cct---ccaggagccagga---cgtcc--ggccaagtgcctgccagtaaac--aaaac-tccagcgattattcc-atgtagtcctgata-aatcattaaataa-a-ttaaaactttcaacaacggatctcttggttctggcatcgatgaagaacgcagcgaaatgcgataagtaatgtgaattgcagatttcagtgaatcatcgaatctttgaacgcacattgcgccctctggtattccggagggcatgcctgttcgagcgtcatttcaaccctcaagct-ctgcttggtattgggcgacgtccgct--gtcgga-cgcgcctcgaagacctcggcgacggcgtcccag-cctcgagcgtagtaa-ca--------tacatctcgctttggag-cgctgggcgtt--ggccgccggaca-a-tcgacctt---cggtcac-ta---ttttccaaggttgacctcggatcaggtagggatacccgct--------------------------------------------------------------------------------------------------------------------------------------------------------------------------------------------------------------------------------------------------------------------------------------------------------------------------------------------------------------------------------------------------------------------------------------------------------------------------------------------------------------------------------------------------------------------------------------------------------------------------------------------------------------------------------------------------------------------------------------------------------------------aggtcagttgc-ttcgcat-tttatttga------------aaagcgcag----ggcggttcggtcgctcggcgcgccact-----tgctgccctctcactc----ga-ggggcgcatttttt----tggtgggg--ttgggc--tgcgctaagctcctttggcgcg---ttcggt-aata-tcg-cccgaagtagca-ttttc-----------gcgcccgatg-gccgccctccg----a-g-ccgccatccactttgcctttcacttcg--------------------tgtcttcgcaa-----ca-t--attactaaca----cccccgcaggaagccgcagagctcggcaagggttccttcaaatacgcttgggtccttgacaagctgaaggctgagcgtgagcgtggtatcaccatcgatatcgctctctggaagttcgagaccccgaagtactatgttaccgtcattgacgctcccggtcaccgtgacttcatcaagaacgccccgcgcagttttccgtaagtc----ccg-ccctcctccaacctctagagg---cccgattaggcg-cccgg-aagttc-tgaacattgagatgtg-cctgct-aacgctctacagcctcccttgttggtcgtccccgtca-ccatgggtatgtctccccgcagcgtcaggc---------ccgccgccgtcgc---------------------ttgtg----gcgctaac-gca---------ccacagtatcatgattggtatgacctacgctgtatgtacaat-----ccaacaacaaccacaatccg-gataaaagatggtcaaatggctaatg----atctcgtcaggcctacatgctc-aagtatgact-ccagccacggtcagttcaagggtgagatcaaggtcgagggcagcaaccttgtcatcaacggcaagaaggtccgattctaccaggagcgtgaccccgcaagcatcccctgggctgagaccggcgcctactacatcgtcgagtccactggtgtctttaccaccactgagaaggcctctgctcacttgaagggtggtgccaagaaggtcgtcatctctgctccttctgccgacgcccccatgttcgtcatgggcgtgaacaacgagacgtacaagtcggacattaacgtcctctccaacgcttcctgcaccacaaactgccttgct-cccctcgccaaggtcatccacgac-aagtacaccattgtcgagggtc-tcatgaccaccgtccattcctacaccgcaacccag-aagactgttgatgg-tccctccgcc-aaggactggcgtggtggccgcactgctgcaaccaacatcattcccagcagcaccggtgccgccaaggctgtcggcaaggtcatccccgatctcaacggcaag-cttactggcatgg-ctttccgtgttcccacgtccaacgtgtctgttgttgatcttactgttcgcattgagaagggtgccagttacgaggaagtcaagcaga
>Phyllosticta_cruenta_MUCC0206
tgaaaggtagccggaaggcac---------------ccccctaaaaaa-------------ggggtgcccgaaggt------------------cctctcaca-cccttgtgtaccttacca-cgttgctttggcgggcc-gaccc-ggttttgacccgggcggcc-gg-cg-cccccagcc-cct---ccaggagccagga---cgtcc--ggccaagtgcctgccagtaaac--aaaac-tccagcgattattcc-acgtagtcctgata-aatcattaaataa-a-ttaaaactttcaacaacggatctcttggttctggcatcgatgaagaacgcagcgaaatgcgataagtaatgtgaattgcagatttcagtgaatcatcgaatctttgaacgcacattgcgccctctggtattccggagggcatgcctgttcgagcgtcatttcaaccctcaagct-ctgcttggtattgggcgacgtccgct--gtcgga-cacgcctcgaagacctcggcgacggcgtcccag-cctcgagcgtagtaa-ca--------tacatctcgctttggag-cgctgggcgtt--ggccgccggaca-a-tcgacctt---cggtcac-ta---ttttccaaggttgacctcggatcaggtagggatacccgct------------------------------------------------------------------------------------------------------------------------------------------------------------------------------------------------------------------------------------------------------------------------------------------------------------------------------------------------------------------------------------------------------------------------------------------------------------------------------------------------------------------------------------------------------------------------------------------------------------------------------------------------------------------------------------------------------------------------------------------------------------------------------------------------------------------------------------------------------------------------------------------------------------------------------------------------------------------------------------------------------------------------------------------------------------------------------------------------------------------------------------------------------------------------------------------------------------------------------------------------------------------------------------------------gccccgcgcagttttccgtaagtc----ccg-ccctcctccatcctttagagg---tccgataaggcg-cccgg--agttc-aaaacattgagat-tg-cctgct-aacgctctacagcctcccttgttggtcgtccccgtca-ccatgggtatgtttccccgcagcgtcaggc---------ccgccgccgtcgc---------------------ttgtg----gcgctaac-gca---------cc-cagtatcatgattggtatg----------------------------------------------------------------------------------------------------------------------------------------------------------------------------------------------------------------------------------------------------------------------------------------------------------------------------------------------------------------------------------------------------------------------------------------------------------------------------------------------------------------------------------------------------------------------------------------------------------------------------------------------------------------------------------------------------------------------------------------------------------------------------
>Phyllosticta_cryptomeriae_KACC48643__
tgaaaggtcgccggtaggggg-------------tcccccttaaacaa------------ggggccccccgaaggt------------------cctctcaca-cccttgtgtaccttacca-cgttgctttggcgggcc-gaccc-ggtttcgacccgggcggcc-gg-cg-cccccagcc-ctcc-----ggggccagga---cgtca--ggctaagcgcccgccagtaaac--aaaac-tccagcgattatttt-gtgtagtcctgacg-aattattcaatta-atttaaaactttcaacaacggatctcttggttctggcatcgatgaagaacgcagcgaaatgcgataagtaatgtgaattgcagatttcagtgaatcatcgaatctttgaacgcacattgcgccctctggtattccggagggcatgcctgttcgagcgtcatttcaaccctcaagct-ctgcttggtattgggcgacgtccgct--gccgga-cgcgcctcgaagacctcggcgacggcgtcccag-cctcgagcgtagtag-taac-------atatctcgctctggag-tgctgggcgtt--ggccgccggaca-a-tcgacctt---cggtcac-tat--ttttccaaggttgacctcggatcaggtagggatacccgct---------------------------------------------------------------------------------------------------------------------------------------------------------------------------------------------------------------------------------------------------------------------------------------------------------------------------------------------------------------------------------------------------------------------------------------------------------------------------------------------------------------------------------------------------------------------------------------------------------------------------------------------------------------------------------------------------------------------------------------------------------------------------------------------------------------------------------------------------------------------------------------------------------------------------------------------------------------------------------------------------------------------------------------------------------------------------------------------------------------------------------------------------------------------------------------------------------------------------------------------------------------------------------------------------------------------------------------------------------------------------------------------------------------------------------------------------------------------------------------------------------------------------------------------------------------------------------------------------------------------------------------------------------------------------------------------------------------------------------------------------------------------------------------------------------------------------------------------------------------------------------------------------------------------------------------------------------------------------------------------------------------------------------------------------------------------------------------------------------------------------------------------------------------------------------------------------------------------------------------------------------------------------------------------------------------------------------------------------------
>Phyllosticta_cryptomeriae_MUCC0028
tgaaaggtcgccggtaggggg-------------tcccccttaaacaa------------ggggccccccgaaggt------------------cctctcaca-cccttgtgtaccttacca-cgttgctttggcgggcc-gaccc-ggtttcgacccgggcggcc-gg-cg-cccccagcc-ctcc-----ggggccagga---cgtca--ggctaagcgcccgccagtaaac--aaaac-tccagcgattatttt-gtgtagtcctgacg-aattattcaatta-atttaaaactttcaacaacggatctcttggttctggcatcgatgaagaacgcagcgaaatgcgataagtaatgtgaattgcagatttcagtgaatcatcgaatctttgaacgcacattgcgccctctggtattccggagggcatgcctgttcgagcgtcatttcaaccctcaagct-ctgcttggtattgggcgacgtccgct--gccgga-cgcgcctcgaagacctcggcgacggcgtcccag-cctcgagcgtagtag-taac-------atatctcgctctggag-tgctgggcgtt--ggccgccggaca-a-tcgacctt---cggtcac-tat--ttttccaaggttgacctcggatcaggtagggatacccgct------------------------------------------------------------------------------------------------------------------------------------------------------------------------------------------------------------------------------------------------------------------------------------------------------------------------------------------------------------------------------------------------------------------------------------------------------------------------------------------------------------------------------------------------------------------------------------------------------------------------------------------------------------------------------------------------------------------------------------------------------------------------------------------------------------------------------------------------------------------------------------------------------------------------------------------------------------------------------------------------------------------------------------------------------------------------------------------------------------------------------------------------------------------------------------------------------------------------------------------------------------------------------------------------gccccgcgctgttttccgtaagtc----ccg-ccctgcctcagctgtccgtgg---gccgattaggcg-cccggaaagctc-aagatgttgagatttg-cctgct-gacgctctacagcctccattgtcggtcgtccccgtca-ccatgggtatgttttctcgcagcgtcaggc---------ccgccgccgtcgc---------------------ttctg----gcgctaac-gta---------ccgcagtatcatgattggcatg----------------------------------------------------------------------------------------------------------------------------------------------------------------------------------------------------------------------------------------------------------------------------------------------------------------------------------------------------------------------------------------------------------------------------------------------------------------------------------------------------------------------------------------------------------------------------------------------------------------------------------------------------------------------------------------------------------------------------------------------------------------------------
>Phyllosticta_foliorum_CBS_447_68_
tgaaaggtcgcc-gtaggggg-------------ccccccctaaacaa------------gggg-cccccgaaggt------------------cctctcaca-cccttgtgtaccttacca-cgttgctttggcgggcc-gaccc-ggtttcgacccgggcggcc-gg-cg-cccccagcc-ctcc-----agggccagga---cgtca--ggccaagcgcccgccagtaaac--aaaac-tccagcgattatttc-atgcggtcctgata-aattattcaatta-a-ttaaaactttcaacaacggatctcttggttctggcatcgatgaagaacgcagcgaaatgcgataagtaatgtgaattgcagatttcagtgaatcatcgaatctttgaacgcacattgcgccctctggtattccggagggcatgcctgttcgagcgtcatttcaaccctcaagct-ctgcttggtattgggcgacgtccgct--gccgga-cgcgcctcgaagacctcggcgacggcgtcccag-cctcgagcgtagtag-taaa-------atatctcgctctggag-tgctgggcgtt--ggccgccggaca-------------------------------------------------------------------aaatttgaaa-gctggcgtcttcgacgtccgcgttgtaatttgtagaggatgcttcggcgaggactcctgcctaagtcccctggaacggggcgtcacagagggtgagaatcccgtatgtggcgggcggtccgagccatgtgaagctccttcgacgagtcgagttgtttgggaatgcagctctaaatgggaggtaaatttcttctaaagctaaatattggccagagaccgatagcgcacaagtagagtgatcgaaagatgaaaagcactttggaaagagagttaaaaagtacgtgaaattgttgaaagggaagcgcttgcaaccagactcgctcgcagttgctcagccggcctcttggccggtgtactcttctgcgatcgggccagcatcagttcgggcggccggataaaggtgtcgggaatgtagcacccttcggggtgtgttatagcccggcgcggaatgcggccagcctggactgaggatctcgcttcggcaaggatgctggcgtaatggttgtaagcggcccgtcttgaaacacggaccaaggagtctaacatctatgcgagtgtttgggtgtcaaacccatgcgcgtaatgaaagtgaacggaggtgggaacccctcacggggtgcaccatcgaccgatcctgatgtcttcggatggatttgagtaagagcatagctgttgggacccgaaagatggtgaactatgcctgaatagggtgaagccagaggaaactctg----cggtcgc-ctcactt-ttt-ctt--------------tgagcgcag----ggc----gcctcgctcgtcgcgccacc-----atttgccgtctcgctc----ga---ggggcatttttt----tggtgggg--tcgggc--tgcgctaagctgctttggcgcg---ttcggc-aata-tcg-cccgaagcagga-ttttt-----------gcgcccgacttgtcgccctgcg----caacaca--------------cctccct--------tt-------------gatcgtcgcat-----ca-t--tttgctaacg----ccctcccaggaa------------------------------------------------------------------------------------------------------------------------------------------------------------------------gccccgcgctgttttccgtaagtc----ccg-ccctgcctcagctgtccgagg---gccgattaggcg-cccgg-aagctc-aagatgttgagatttg-cctgct-gacgctctacagcctccattgtcggtcgtccccgtca-ccatgggtacgttttctcgcagcgtcaggc---------ccgcagccgtcgc---------------------ttctg----gcgctaac-gca---------ccgcagtatcatgattggcatg---------------------------------------------------------------------------------------------------------------------cggtcagttcaagggtgagatcaaggtcgagggcaacgaccttgtcatcaacggcaagaaggtccgcttctaccaggagcgggaccccgccagcatcccatgggctgagaccggcgcctactacatcgtcgagtccactggtgtcttcaccaccaccgagaaggcctctgctcacttgaagggcggtgccaagaaggttgtcatctctgctccttctgccgacgcccccatgttcgtcatgggcgtcaaccacgagacctacaagtccgacatcaacgtcctctccaacgcttcctgcaccaccaactgccttgct-cccctcgccaaggtcatccacgac-aagtacaccattgttgagggtc-tcatgaccactgttcactcctacactgccacccag-aagaccgttgacgg-tccctccgcc-aaggactggcgtggtggccgcactgctgctgccaacatcatccccagcagtactggtgccgccaaggctgtcggcaaggtcatccccgaccttaatggcaag-ctcaccggcatgg-ctttccgtgtccccactgccaacgtctccgttgttgacctcactgctcgcatcgagaagggcgccagctacgaggaaatcaagcaga
>Phyllosticta_gaultheriae_CBS_447_70__
tgaaaggtcgccggtacccgg-------------tcccccctaaacaa------------gggggccggggaaggt------------------cctctcaca-cccttgtgtaccttacca-tgttgctttggcgggcc-gaccc-ggtttcgacccgggcggcc-gg-cg-cccccagcc-ctc---acc--ggccagga---cgtca--ggctaagcgcccgccagtatac--aaaac-tccagcgattatttc-gtgcagttctgata-aattattcaatta-a-ttaaaactttcaacaacggatctcttggttctggcatcgatgaagaacgcagcgaaatgcgataagtaatgtgaattgcagaattcagtgaatcatcgaatctttgaacgcacattgcgccctctggtattccggagggcatgcctgttcgagcgtcatttcaaccctcaagct-ctgcttggtattgggcgacgtccgct--gccgga-cgcgcctcgaagacctcggcgacggcgtcttag-cctcgagcgtagtag-taac-------a--tctcgctttggag-tgctaggcgtt--ggccgccggaca-a-tcgacctt---tggtcta-tt---acttccaagg------------------------------aaatttgaaa-gctggcgtcttcgacgtccgcgttgtaatttgtagaggatgcttcggcgaggactcctgcctaagtcccctggaacggggcgtcacagagggtgagaatcccgtatgtggcgggcggtccaagccatgtgaagctccttcgacgagtcgagttgtttgggaatgcagctctaaatgggaggtaaatttcttctaaagctaaatattggccagagaccgatagcgcacaagtagagtgatcgaaagatgaaaagcactttggaaagagagttaaaaagtacgtgaaattgttgaaagggaagcgcttgcaaccagactcgctcgcagttgctcagccggcctcttggccggtgtactcttctgcgatcgggccagcatcagttcgggcggctggataaaggtgtcgggaatgtagcacccttcggggtgtgttatagcccggcgcggaatgcggccagcctggactgaggatctcgcttcggcaaggatgctggcgtaatggttgtaagcggcccgtcttgaaacacggaccaaggagtctaacatctatgcgagtgtttgggtgtcaaacccatgcgcgtaatgaaagtgaacggaggtgggaacccttcacggggtgcaccatcgaccgatcctgatgtcttcggatggatttgagtaagagcatagctgttgggacccgaaagatggtgaactatgcctgaatagggtgaagccagaggaaactctgaggtcagtcgc-ctcatat-ttt-ctt--------------tgagcgcag----ggc----ggccagctcgtcgcgccacc-----ttttgccgtttcgctc----ca---tggcca-ttttt----tggtgggg--tcgggc--tgcgctaggctgctttggcgcg---ttcggc-aata-tcg-cccgaagcagca-ttttt-----------gcgcccgac-gatcgccctgcg----c-acgca--------------cttc-----------ac-------------atcagtcgcaa-----ca-t--tctgctaacg----ccctcgcaggaagccgccgagctcggtaagggtcccttcaagtaa---------------------------------------------------------------------------------------------------------------------------------------gccccgcgctgttttccgtaagtc----ccg-tcctgcctcagctgtccgagg---gccgattaggcg-cccgg-aagctc-aagatgctgaggtttg-cccgct-aacgctctacagcctccattgtcggtcgtccccgtca-ccatgggtatgttttctcgcagcgtcaggc---------ccgccgccgttgc---------------------ttctg----gcgctaac-aca---------ccgcagtatcatgattggcatg---------------------------------------------------------------------------------------------------------------------cggtcagttcaagggtgagatcaaggtcgagggcagcgaccttgtcatcaacggcaagaaggtccgcttctaccaggagcgtgaccccgccaacatcccctgggctgagaccggcgcctactacatcgtcgagtccactggtgtcttcaccaccaccgagaaggcatctgctcacttgaagggcggtgccaagaaggtcgtcatctctgctccttctgccgacgcccccatgttcgtcatgggcgtcaacaacgagacctacaagtccgacatcaacgtcctctccaacgcctcgtgcaccaccaactgccttgct-cccctcgccaaggtcatccacgac-aagtacaccattattgagggtc-tcatgaccactgtccactcctacactgccacccag-aagaccgttgacgg-tccctccgcc-aaggactggcgtggtggccgcactgctgctgccaacatcatccccagcagcaccggtgccgccaaggctgtcggcaaggtcatccccgaccttaacggcaag-ctcaccggcatgg-ctttccgtgtccccactgccaacgtctccgttgtcgacctgactgctcgcatcgagaagggcgccagctacgaggagatcaagcaga
>Phyllosticta_hakeicola_CBS_143492_
tgaaaggttgccggtacccgg-------------tcccccctaaaaag-------------gaggccggggaaggt------------------cctctcacaccccttgtgtaccttaccactgttgctttggcgggcc-gaccc-ggtttcgacccgggcggcc-gg-cg-cccccagcc-ccct-agcgggggccagga---cgtct--ggctaagtgcccgccagtatac--aaaac-tccagcgattatttc-gtgtagtcctgata-aattattcaatta-a-ttaaaactttcaacaacggatctcttggttctggcatcgatgaagaacgcagcgaaatgcgataagtaatgtgaattgcagaattcagtgaatcatcgaatctttgaacgcacattgcgccctctggtattccggagggcatgcctgttcgagcgtcatttcaaccctcaagct-ctgcttggtattgggcgacgtccgct--gccgga-cgcgcctcgaagacctcggcgacggcgtcctag-cctcgagcgtagtag-taaa-------at-tctcgctttggag-tgctgggcgtt--ggccgccggaca-a-tcgacctt---cggtcta-ttc-aatttccaaggttgacctcggatcaggtagggatacccgctaaatttgaaa-gctggcgtcttcgacgtccgcgttgtaatttgtagaggatgcttcggcgaggactcctgcctaagtcccctggaacggggcgtcacagagggtgagaatcccgtatgtggcgggcggtccaagccatgtgaagctccttcgacgagtcgagttgtttgggaatgcagctctaaatgggaggtaaatttcttctaaagctaaatattggccagagaccgatagcgcacaagtagagtgatcgaaagatgaaaagcactttggaaagagagttaaaaagtacgtgaaattgttgaaagggaagcgcttgcaaccagactcgctcgcagttgctcagccggcctcttggccggtgtactcttctgcgatcgggccagcatcagttcgggcggccggataaaggtgtcgggaatgtagcacccttcggggtgtgttatagcccggcgcggaatgcggccagcctggactgaggatctcgcttcggcaaggatgctggcgtaatggttgtaagcggcccgtcttgaaacacggaccaaggagtctaacatctatgcgagtgtttgggtgtcaaacccatgcgcgtaatgaaagtgaacggaggtgggaacccctcacggggtgcaccatcgaccgatcctgatgtcttcggatggatttgagtaagagcatagctgttgggacccgaaagatggtgaactatgcctgaatagggtgaagccagaggaaactctgaggtcagtcgc-cccactt-ttt-ctt--------------tgagcgcag----ggc----ggccagctcgtcgcgccacc-----ttttgccctctcgctc----ga---ggggca-ttttt----tggtgggg--tcgggc--tgcgctaagctgcttcggcgcg---ttcggc-aata-tcg-cccgaagcagca-ttttt-----------gcgcccgatg-gtcgccctgcg----c-a-cccactcga--------cttcacttcggt------------------------cgcaa-----ca-t--tttgctaacg----ccctcgcaggaagccgccgagctcggcaagggttccttcaagtacgcctgggtccttgacaagctgaaggctgagcgtgagcgtggtatcaccatcgacattgctctctggaagttcgagaccccgaagtactatgtcaccgtcattgacgcccccggtcaccgtgacttcatcaagaacgccccgcgctgttttccgtaagtc----ccg-ccctgcctcagctgtccgagg---gccgattaggcg-cccgg-aagctc-gagatgctgagatttg-cctgct-gacgctctacagcctccattgtcggtcgtccccgtca-ccatgggtatgttttctcgcagcgtcaggc---------ccgccgccgtcgc---------------------ttctg----gcgctaac-gca---------ccgcagtatcatgattggcatgacctacgctgtatgtacact-----tgaaaatca---agagctcg-gatagtagacaata-agtagctaacgg---cccccgtcaggcctacatgctc-aagtatgact-ccacccacggccagttcaagggtgagatcaaggtcgagggcagcgaccttgtcatcaacggcaagaaggtccgcttctaccaggagcgtgaccccgccagcatcccctgggctgagaccggcgcctactacatcgtcgagtccactggtgtcttcaccaccaccgagaaggcctctgctcacttgaagggcggtgccaagaaggtcgtcatctctgccccttctgccgacgcccccatgttcgtcatgggcgtcaacaacgagacctacaagtccgacatcaacgtcctctccaacgcctcgtgcacaacc---------------------------------------------------------------------------------------------------------------------------------------------------------------------------------------------------------------------------------------------------------------------------------------------------------------------------------------
>Phyllosticta_hamamelidis_MUCC149_
tgaaaggtagccgaccgggacggggggcgacccccccctcccgagagg---------------------------------------------tcctctcacaccccttgtgtaccttacca-cgttgccttggcgggcc-gaccc-ggtttcgacccgggcggcc-gg-cg-ccc-----------------cgtccaggggcgcgccg--ggccaagcgcccgccagcgaac--aaaac-tcttgcgattatttc-gtgcagtcctgacg-tattattcaataa-a-ctaaaactttcaacaacggatctcttggttctggcatcgatgaagaacgcagcgaaatgcgataagtaatgtgaattgcagaattcagtgaatcatcgaatctttgaacgcacattgcgccctctggtattccggagggcatgcctgttcgagcgtcatttcaaccctcaagct-ctgcttggtgttgggcgacgtccgct--gccgga-cgcgcctcgaagacctcggcgacggcgac-cag-cctcgagcgtagtag-taaa-------at-tctcgctttggag-cgccggtcgtc--ggccgccggaca-------------------------------------------------------------------------------------------------------------------------------------------------------------------------------------------------------------------------------------------------------------------------------------------------------------------------------------------------------------------------------------------------------------------------------------------------------------------------------------------------------------------------------------------------------------------------------------------------------------------------------------------------------------------------------------------------------------------------------------------------------------------------------------------------------------------------------------------------------------------------------------------------------------------------------------------------------------------------------------------------------------------------------------------------------------------------------------------------------------------------------------------------------------------------------------------------------------------------------------------------------------------------------------------------------------------------------------------------------------------gccccgcgctgttttccgtaagtt----ccg-cccttcctcagctgtccgaag---gcccaaggggcg-cccgg-aagctc-aagacgctgagatttg-cctgct-gacgccctgcagcctccattgtcggtcgtcctcgtca-ccaagggtatgttttctcgcagcgtcagcc---------ccgccgccatcgc---------------------ttctg----gcgctaac-gca---------ccgcagtatcatgattggcatg----------------------------------------------------------------------------------------------------------------------------------------------------------------------------------------------------------------------------------------------------------------------------------------------------------------------------------------------------------------------------------------------------------------------------------------------------------------------------------------------------------------------------------------------------------------------------------------------------------------------------------------------------------------------------------------------------------------------------------------------------------------------------
>Phyllosticta_hubeiensis_LC1652_
tgaaaggtagccggtaaggga--------------cccccctaaacaa-------------ggggcccctgaaggt------------------cctctcacaccccttgtgtaccttactg-cgttgcttcggcgggcc-gaccc-ggtttcgacccgggcggcc-gg-cg-gtaccagcctctcg------gggccaggat-gcgtcc--ggttacgtgcccgtca--atgg--aaaac-tctagcgattatttc-atgcagtcctgatg-aattattcaatta-a-tcaaaactttcaacaacggatctcttggttctggcatcgatgaagaacgcagcgaaatgcgataagtaatgtgaattgcagaattcagtgaatcatcgaatctttgaacgcacattgcgccctctggtattccggagggcatgcctgttcgagcgtcatttcaaccctcaagct-ctgcttggtattgggcgacgtccgct--gccgga-cgcgcctcgaagacctcggcgacggcgtcccag-cctcgagcgtagtag-taac-------at-tctcgctttggag-tgctgggcgtt--ggccgccggaca-a-tcgacctt---cggtcat-caattttctccaaggttgacctcggatcaggtagggatacccgct--------------------------------------------------------------------------------------------------------------------------------------------------------------------------------------------------------------------------------------------------------------------------------------------------------------------------------------------------------------------------------------------------------------------------------------------------------------------------------------------------------------------------------------------------------------------------------------------------------------------------------------------------------------------------------------------------------------------------------------------------------------------aggtcagttgc-ctcacat-ttt-ctt--------------tgagcgcag----ggc----ggctcgctcgtggcgccacc-----ttttgccctctcgctc----ga---ggcgca-ttttt----tggtgggg--tcgggc--tgcgctaagctgctttggtgcg---ttcggc-aaca-tcg-cccaaagcagca-ttttt-----------gcgcccggc-catggtcctgcgca-tc-acccg--------------cttcacttt------gt-------------gatcgtcgcaa-----ca-t--tcagctaacg----ccctcgcaggaagccgccgagctcggtaagggttccttcaagtaa---------------------------------------------------------------------------------------------------------------------------------------gccccgcgctgttttccgtgagtc----ccg-ccatgcctcagctgtccgagg---gccgatgaggcg-cctcg-aagctc-aagatgtcgagatttg-cctgct-gacgctccacagcctccattgtcggtcgtccccgtca-ccatgggtatgttctctcgcagcgtcaggc---------ccgccgccgtcgc---------------------ttctg----gcgctaac-gca---------ccgcagtatcatgattggcatg--------------------------------------gagctcg-catataagatggtc-aatggctaacg----gccccgtcaggcctacatgctc-aagtatgact-ccacccacggtcagttcaagggtgaggtcaaggtcgagggcagcgaccttctcatcaacggcaagaaggtccgcttctaccaggagcgtgaccccgccagcatcccctgggctgagaccggcgcctactacatcgtcgagtccaccggtgtcttcaccaccaccgagaaggcctctgctcacttgaagggcggtgccaagaaggttgtcatctctgctccttctgccgacgcccccatgttcgtcatgggtgtcaacaacgagacctacacgtctgacatcaacgtcctctccaacgcctcctgcaccaccaactgccttgct-cccctcgcaaaggtcatcaatgac-aagtacaccatcatcgagggtc-tcatgaccactgtccactcctacactgccacccag-aagaccgttgacgg-tccctccgcc-aaggactggcgtggtggccgcaccgctgctaccaacatcatccccagcagcaccggtgccgccaaggctgtgggcaaggtcatccccaacctcaacggcaag-ctcaccggcatgg-ctttccgtgtccccacctccaacgtctccgtcgttgacctcactgctcgcatcgagaagggcgctagctatgacgagatcaagcaaa
>Phyllosticta_hubeiensis_LC1653_
tgaaaggtagccggtaaggga--------------cccccctaaacaa-------------ggggcccctgaaggt------------------cctctcacaccccttgtgtaccttactg-cgttgcttcggcgggcc-gaccc-ggtttcgacccgggcggcc-gg-cg-gtaccagcctctcg------gggccaggat-gcgtcc--ggttacgtgcccgtca--atgg--aaaac-tctagcgattatttc-atgcagtcctgatg-aattattcaatta-a-tcaaaactttcaacaacggatctcttggttctggcatcgatgaagaacgcagcgaaatgcgataagtaatgtgaattgcagaattcagtgaatcatcgaatctttgaacgcacattgcgccctctggtattccggagggcatgcctgttcgagcgtcatttcaaccctcaagct-ctgcttggtattgggcgacgtccgct--gccgga-cgcgcctcgaagacctcggcgacggcgtcccag-cctcgagcgtagtag-taac-------at-tctcgctttggag-tgctgggcgtt--ggccgccggaca-a-tcgacctt---cggtcat-caattttctccaaggttgacctcggatcaggtagggatacccgct--------------------------------------------------------------------------------------------------------------------------------------------------------------------------------------------------------------------------------------------------------------------------------------------------------------------------------------------------------------------------------------------------------------------------------------------------------------------------------------------------------------------------------------------------------------------------------------------------------------------------------------------------------------------------------------------------------------------------------------------------------------------aggtcagttgc-ctcacat-ttt-ctt--------------tgagcgcag----ggc----ggctcgctcgtggcgccacc-----ttttgccctctcgctc----ga---ggcgca-ttttt----tggtgggg--tcgggc--tgcgctaagctgctttggtgcg---ttcggc-aaca-tcg-cccaaagcagca-ttttt-----------gcgcccggc-catggtcctgcgca-tc-acccg--------------cttcacttt------gt-------------gatcgtcgcaa-----ca-t--tcagctaacg----ccctcgcaggaagccgccgagctcggtaagggttccttcaagtaa---------------------------------------------------------------------------------------------------------------------------------------gccccgcgctgttttccgtgagtc----ccg-ccatgcctcagctgtccgagg---gccgatgaggcg-cctcg-aagctc-aagatgtcgagatttg-cctgct-gacgctccacagcctccattgtcggtcgtccccgtca-ccatgggtatgttctctcgcagcgtcaggc---------ccgccgccgtcgc---------------------ttctg----gcgctaac-gca---------ccgcagtatcatgattggcatg--------------------------------------gagctcg-catataagatggtc-aatggctaacg----gccccgtcaggcctacatgctc-aagtatgact-ccacccacggtcagttcaagggtgaggtcaaggtcgagggcagcgaccttctcatcaacggcaagaaggtccgcttctaccaggagcgtgaccccgccagcatcccctgggctgagaccggcgcctactacatcgtcgagtccaccggtgtcttcaccaccaccgagaaggcctctgctcacttgaagggcggtgccaagaaggttgtcatctctgctccttctgccgacgcccccatgttcgtcatgggtgtcaacaacgagacctacacgtctgacatcaacgtcctctccaacgcctcctgcaccaccaactgccttgct-cccctcgcaaaggtcatcaatgac-aagtacaccatcatcgagggtc-tcatgaccactgtccactcctacactgccacccag-aagaccgttgacgg-tccctccgcc-aaggactggcgtggtggccgcaccgctgctaccaacatcatccccagcagcaccggtgccgccaaggctgtgggcaaggtcatccccaacctcaacggcaag-ctcaccggcatgg-ctttccgtgtccccacctccaacgtctccgtcgttgacctcactgctcgcatcgagaagggcgctagctatgacgagatcaagcaaa
>Phyllosticta_illicii_24_1_1_
tgaaaggtcgccgagtaaggg-------------gtccccctaaacaa------------ggggccccccaaaggt------------------cctctcacaccccttgtgtaccttacca-tgttgctttggcgggcc-gaccc-ggtttcgacccgggcggcc-gg-cg-accccagcc-ctct-tcgaggggccagga---cgtca--ggctaagtgcccgccagtatac--aaaac-tccagcgattatttt-gtgtagtcctgacc-aattacttaatta-a-ttaaaactttcaacaacggatctcttggttctggcatcgatgaagaacgcagcgaaatgcgataagtaatgtgaattgcagaattcagtgaatcatcgaatctttgaacgcacattgcgccctctggtattccggagggcatgcctgttcgagcgtcatttcaaccctcaagct-ctgcttggcattgggcgacgtccgct--gccgga-cgcgcctcgaagacctcggcgacggcgtcctag-cctcgagcgtagtag-taac-------atatctcgctttggag-tgctgggcgtt--ggccgccggaca-------------------------------------------------------------------aaatttgaaa-gctggcgtcttcggcgtccgcgttgtaatttgtagaggatgcttcggtgaggactcctgcctaagtcccctggaacggggcgtcacagagggtgagaatcccgtatgtggcgggcggtccgagccatgtgaagctccttcgacgagtcgagttgtttgggaatgcagctctaaatgggaggtaaatttcttctaaagctaaatattggccagagaccgatagcgcacaagtagagtgatcgaaagatgaaaagcactttggaaagagagttaaaaagtacgtgaaattgttgaaagggaagcgcttgcaaccagactcgctcgcagttgctcagccggcctcttggccggtgtactcttctgcgatcgggccagcatcagttcgggcggctggataaaggtgccgggaatgtagcacccctcggggtgtgttatagcccggtgcggaatgcggccagcctggactgaggatctcgcttcggcaaggatgctggcgtaatggttgtaagcggcccgtcttgaaacacggaccaaggagtctaacatctatgcgagtgtttgggtgtcaaacccatgcgcgtaatgaaagtgaacggaggtgggaacccctcgcggggtgcaccatcgaccgatcctgatgtcttcggatggatttgagtaagagcatagctgttgggacccgaaagatggtgaactatgcctgaatagggtgaagccagaggaaactctgaggtcagttgc-ctcacat-ttt-ctt--------------tgagtgcag----ggc----ggctcgctcgtcgggccacc-----ttttgccctctcgctc----ga-gtgtggca-ttttt----tggtgggg--tcgggc--tgcgctaagctgctttggcgcg---ttcggc-aata-tcg-cccgaagtagca-ttttt-----------gcgcccgacg-gtcgccctgcg----c-a-cc--atcca--------cttcacttcggtcg---------------------ccgcag-----cc-t--tttgctaacgc---ccctctcaggaagccgccgagctcggcaagggttccttcaagtacgcctgggtccttgacaagctgaaggctgagcgtgagcgtggtatcaccatcgacattgctctctggaagttcgagaccccgaagtactatgtcaccgtcattgacgcccccggtcaccg----------------gccccgcgctgttttccgtgagtc----ccg-ccctgcctcagctgtccgagg---gccgattagacg-gccgg-aggctc-aagatgttgagatttg-gctgct-gacgctctacagcctccattgtcggtcgtccccgtca-ccatgggtatgttttctcgcagcgtcaggc---------ccgccgccgtcgc---------------------ttctg----gcgctaac-gca---------tcgcagtatcatgattggcatg----------------------------------------------------------------------------------------------------------------------------------------------------------------------------------------------------------------------------------------------------------------------------------------------------------------------------------------------------------------------------------------------------------------------------------------------------------------------------------------------------------------------------------------------------------------------------------------------------------------------------------------------------------------------------------------------------------------------------------------------------------------------------
>Phyllosticta_illicii_16_16_1__
tgaaaggtcgccgagtaaggg-------------gtccccctaaacaa------------ggggccccccaaaggt------------------cctctcacaccccttgtgtaccttacca-tgttgctttggcgggcc-gaccc-ggtttcgacccgggcggcc-gg-cg-accccagcc-ctct-tcgaggggccagga---cgtca--ggctacgtgcccgccagtatac--aaaac-tccagcgattatttt-gtgtagtcctgaccaaattacttaatta-a-ttaaaactttcaacaacggatctcttggttctggcatcgatgaagaacgcagcgaaatgcgataagtaatgtgaattgcagaattcagtgaatcatcgaatctttgaacgcacattgcgccctctggtattccggagggcatgcctgttcgagcgtcatttcaaccctcaagct-ctgcttggcattgggcgacgtccgct--gccgga-cgcgcctcgaagacctcggcgacggcgtcctag-cctcgagcgtagtag-taac-------atatctcgctttggag-tgctgggcgtt--ggccgccggaca-------------------------------------------------------------------aaatttgaaa-gctggcgtcttcggcgtccgcgttgtaatttgtagaggatgcttcggcgaggactcctgcctaagtcccctggaacggggcgtcacagagggtgagaatcccgtatgtggcgggcggtccgagccatgtgaagctccttcgacgagtcgagttgtttgggaatgcagctctaaatgggaggtaaatttcttctaaagctaaatattggccagagaccgatagcgcacaagtagagtgatcgaaagatgaaaagcactttggaaagagagttaaaaagtacgtgaaattgttgaaagggaagcgcttgcaaccagactcgctcgcagttgctcagccggcctcttggccggtgtactcttctgcgatcgggccagcatcagttcgggcggctggataaaggtgccgggaatgtagcacccctcggggtgtgttatagcccggtgcggaatgcggccagcctggactgaggatctcgcttcggcaaggatgctggcgtaatggttgtaagcggcccgtcttgaaacacggaccaaggagtctaacatctatgcgagtgtttgggtgtcaaacccatgcgcgtaatgaaagtgaacggaggtgggaacccctcgcggggtgcaccatcgaccgatcctgatgtcttcggatggatttgagtaagagcatagctgttgggacccgaaagatggtgaactatgcctgaatagggtgaagccagaggaaactctgaggtcagttgc-ctcacat-ttt-ctt--------------tgagtgcag----ggc----ggctcgctcgtcgggccacc-----ttttgccctctcgctc----ga-gtgtggca-ttttt----tggtgggg--tcgggc--tgcgctaagctgctttggcgcg---ttcggc-aata-tcg-cccgaagcagca-ttttt-----------gcgcccgacg-gtcgccctgcg----c-a-cc--atcca--------cttcacttcggtcg---------------------ccgcag-----cc-t--tttgctaacgc---ccctctcaggaagccgccgagctcggcaagggttccttcaagtacgcctgggtccttgacaagctgaaggctgagcgtgagcgtggtatcaccatcgacattgctctctggaagttcgagaccccgaagtactatgtcaccgtcattgacgcccccggtcaccg----------------gccccgcgctgttttccgtgagtc----ccg-ccctgcctcagctgtccgagg---gccgattagacg-gccgg-aggctc-aagatgttgagatttg-gctgct-gacgctctacagcctccattgtcggtcgtccccgtca-ccatgggtatgttttctcgcagcgtcaggc---------ccgccgccgtcgc---------------------ttctg----gcgctaac-gca---------tcgcagtatcatgattggcatg----------------------------------------------------------------------------------------------------------------------------------------------------------------------------------------------------------------------------------------------------------------------------------------------------------------------------------------------------------------------------------------------------------------------------------------------------------------------------------------------------------------------------------------------------------------------------------------------------------------------------------------------------------------------------------------------------------------------------------------------------------------------------
>Phyllosticta_leucothoicola_MUCC0553
tgaaaggtcgccggtacccag-------------tcccccctaaacaa------------gggggctggggaaggt------------------cctctcaca-cccttgtgtaccttacca-tgttgctttggcgggcc-gaccc-ggtttcgacccgggcggcc-gg-cg-cccccagcc-ctc---acc--ggccagga---ctcca--ggctaagcgcccgccagtatac--aaaac-tcaagcgattatttc-gtgcagttctgata-aatcattcaatta-a-ttaaaactttcaacaacggatctcttggttctggcatcgatgaagaacgcagcgaaatgcgataagtaatgtgaattgcagaattcagtgaatcatcgaatctttgaacgcacattgcgccctctggtattccggagggcatgcctgttcgagcgtcatttcaaccctcaagct-ctgcttggtattgggcgacgtccgct--gccgga-cgcgcctcgaagacctcggcgacggcgtcttag-cctcgagcgtagtag-taac-------a--tctcgctttggag-tgctaggcgtt--ggccgccggaca-a-tcgacctt---tggtcca-tc---acttccaaggttgacctcggatcaggtagggatacccgctaaatttgaaa-gctggcgtcttcgacgtccgcgttgtaatttgtagaggatgcttcggtgaggactcctgcctaagtcccctggaacggggcgtcacagagggtgagaatcccgtatgtggcgggcggtccaagccatgtgaagctccttcgacgagtcgagttgtttgggaatgcagctctaaatgggaggtaaatttcttctaaagctaaatattggccagagaccgatagcgcacaagtagagtgatcgaaagatgaaaagcactttggaaagagagttaaaaagtacgtgaaattgttgaaagggaagcgcttgcaaccagactcgctcgcagttgctcagccggcctcttggccggtgtactcttctgcgatcgggccagcatcagttcgggcggctggataaaggtgtcgggaatgtagcacccttcggggtgtgttatagcccggtgcggaatgcggccagcctggactgaggatctcgcttcggcaaggatgctggcgtaatggttgtaagcggcccgtct-----------------------------------------------------------------------------------------------------------------------------------------------------------------------------------------------------------------------------------------------------------------------------------------------------------------------------------------------------------------------------------------------------------------------------------------------------------------------------------------------------------------------------------------------------------------------------------------------------------------------------------------------------------------------------------------------------------------------------------------------gccccgcgctgttttccgtaagtc----ctg-tcttgcctcagctgtccgagg---gccgattaggcg-cccgg-aagctc-aagacgctgaggtttg-cccgct-aatgctctacagcctccattgtcggtcgtccccgtca-ccatgggtatgttttctcgcagcatcaggc---------ccgccgccgttgc---------------------ttctg----gcgctaac-aca---------cggcagtatcatgattggcatg----------------------------------------------------------------------------------------------------------------------------------------------------------------------------------------------------------------------------------------------------------------------------------------------------------------------------------------------------------------------------------------------------------------------------------------------------------------------------------------------------------------------------------------------------------------------------------------------------------------------------------------------------------------------------------------------------------------------------------------------------------------------------
>Phyllosticta_ligustricola_MUCC0024
tgaaaggttgccggtacccgg--------------cccccctaaacaa-------------ggggccggggaaggt------------------cctctcacaccccttgtgtaccttaccaccgttgctttggcgggcc-gaccc-ggtttcgacccgggcggcc-gg-cg-cccccagcc-cct---cgcggggccagga---cgtct--ggccaagtgcccgccagtatac--aaaac-tccagcgattatttt-gtgtagtcctgata-aactattcaattg-a-ttaaaactttcaacaacggatctcttggttctggcatcgatgaagaacgcagcgaaatgcgataagtaatgtgaattgcagaattcagtgaatcatcgaatctttgaacgcacattgcgccctctggtattccggagggcatgcctgttcgagcgtcatttcaaccctcaagct-ctgcttggtattgggcgacgtccgct--gccgga-cgcgcctcgaagacctcggcgacggcgtcctag-cctcgagcgtagtag-taac-------at-tctcgctttggag-cgctgggcgtt--ggccgccggaca-a-tcgacctt---cggtcta-ttt--acttccaaggttgacctcggatcaggtagggatacccgct------------------------------------------------------------------------------------------------------------------------------------------------------------------------------------------------------------------------------------------------------------------------------------------------------------------------------------------------------------------------------------------------------------------------------------------------------------------------------------------------------------------------------------------------------------------------------------------------------------------------------------------------------------------------------------------------------------------------------------------------------------------------------------------------------------------------------------------------------------------------------------------------------------------------------------------------------------------------------------------------------------------------------------------------------------------------------------------------------------------------------------------------------------------------------------------------------------------------------------------------------------------------------------------------gccccgcgctgttttccgtaagtc----ccg-ccctgcctcagctatccgagg---gccgattaggcg-cccgg-aagctc-gagatgctgagatttg-cctgct-gacgctctacagcctccattgtcggtcgtccccgtca-ccatgggtatgttttctcgctgcgtcaggc---------ccgccgccgttgc--------------------tttctg----gcgctaac-gca---------ccgcagtatcatgattggcatg----------------------------------------------------------------------------------------------------------------------------------------------------------------------------------------------------------------------------------------------------------------------------------------------------------------------------------------------------------------------------------------------------------------------------------------------------------------------------------------------------------------------------------------------------------------------------------------------------------------------------------------------------------------------------------------------------------------------------------------------------------------------------
>Phyllosticta_minima_CBS_585_84_
tgaaaggtcgccggtacctgg-------------cccccctcaaa----------------ggggccggggaaggt------------------cctctcacaccccttgtgtaccttacca-cgttgctttggcgggcc-gaccc-ggtttcgacccgggcggcc-gg-tg-cccccagcc-ctt---ccgggggccagga---cgcca--ggctaagcgcccgccagcatac--caaac-tccagcgattatttc-gtgtcgttctgatg-aattattcaatta-a-ttaaaactttcaacaacggatctcttggttctggcatcgatgaagaacgcagcgaaatgcgataagtaatgtgaattgcagaattcagtgaatcatcgaatctttgaacgcacattgcgccctctggtattccggagggcatgcctgttcgagcgtcatttcaaccctcaagct-ctgcttggtattgggcgacgtccgct--gccgga-cgcgcctcgaagacctcggcgacggcgtctcag-cctcgagcgtagtag-taaa-------at-tctcgctttggag-cgctggacgtc--ggccgccggaca-------------------------------------------------------------------aaatttgaaa-gctggcgccttcggcgtccgcgttgtaatttgtagaggatgcttcggcgaggactcctgcctaagtcccctggaacggggcgtcacagagggtgagaatcccgtacgtggcgggcggtccgagccatgtgaagctccttcgacgagtcgagttgtttgggaatgcagctctaaatgggaggtaaatttcttctaaagctaaatattggccagagaccgatagcgcacaagtagagtgatcgaaagatgaaaagcactttggaaagagagttaaaaagtacgtgaaattgttgaaagggaagcgcttgcaaccagactcgctcgcagttgctcagccggcctcttggccggtgtactcttctgcgatcgggccagcatcagttcgggcggccggataaaggcatcgggaatgtagcacccttcggggtgtgttatagcccggcgcggaatgcggccagcctggactgaggatctcgcttcggcaaggatgctggcgtaatggttgtaagcggcccgtcttgaaacacggaccaaggagtctaacatctatgcgagtgtttgggtgtcaaacccatgcgcgtaatgaaagtgaacggaggtgggaacccttcgcggggtgcaccatcgaccgatcctgatgtcttcggatggatttgagtaagagcatagctgttgggacccgaaagatggtgaactatgcctgaatagggtgaagccagaggaaactctg----cagtcgc-c-cgcat-ttt-c-t--------------tgagcgcag----ggc----ggccaggccatcgcgccacc-----tggtgccgtcttgctc----ga---ggcgca-atttt----tggtgggg--tcgggc--cgcgctaagctgctttggcgcg---ttcggc-aatc-tcg-cccgaagcagca-tattt-----------gcgcccgac-ggtcgccctgcg----c-accca--------------ctccgcactt----cgc-------------atcggtcgcaa-----ca-t--tccgctaacg----ccctctcaggaag-----------------------------------------------------------------------------------------------------------------------------------------------------------------------gccccgcgctgttttccgtaagta----ccg-ccccgccccagctgttcgagg---gccgatcaggcaccccgg-aagctc-aagacgttgagaatgg-cctgct-gacgctctacagcctccattgtcggtcgtccccgtca-ccatgggtatgttatccggcagcttcgggc---------ccgccgccgccgccgccgccgccgccgccgtcgcttctg----atgctaac-gca---------cggcagtatcatgattggcatg---------------------------------------------------------------------------------------------------------------------cggtcagttcaagggtgagatcaaggtcgacggcagcgaccttgtcatcaacggcaagaaggtccgcttctaccaggagcgtgatcccgccaacatcccttgggctgagaccggcgcctactacatcgtcgagtccactggtgtcttcaccaccaccgagaaggcctctgctcacttgaagggcggtgccaagaaggtcgtcatctctgctccttctgccgacgcccccatgttcgtcatgggcgtcaacaacgagacctacaagtccgacatcaacgtcctctctaacgcctcgtgcaccaccaactgcctggct-cccctcgccaaggtcatccacgac-aagtacacgatcgttgaggctc-tcatgaccactgtccactcctacactgccacccag-aagactgttgacgg-tccctccgcc-aaggactggcgtggtggccgcactgctgctgccaacatcatccccagcagtaccggtgctgccaaggctgttggcaaggtcatcccctccctcaacggcaag-cttaccggcatgg-ctttccgtgtccccaccgccaacgtctccgttgttgacctgactgctcgcatcgagaagggtgccagctacgaggagatcaagcaga
>Phyllosticta_neopyrolae_MUCC0125
tgaaaggtcgccggtacccgg-------------ccccccctaaacaa------------gggggccggggaaggt------------------cctctcaca-cccttgtgtaccttacca-tgttgctttggcgggcc-gaccc-ggcttcgacccgggcggcc-gg-cg-cccccagcc-ctc---acc--ggccagga---cgtca--ggctaagcgcccgccagtatac--aaaac-tccagcgattatttc-gtgcagttctgata-aattattcaatta-a-ttaaaactttcaacaacggatctcttggttctggcatcgatgaagaacgcagcgaaatgcgataagtaatgtgaattgcagaattcagtgaatcatcgaatctttgaacgcacattgcgccctctggtattccggagggcatgcctgttcgagcgtcatttcaaccctcaagct-ctgcttggtattgggcgacgcccgct--gccgga-cgcgcctcgaagacctcggcgacggcgtcttag-cctcgagcgtagtag-taac-------a--tctcgctttggag-tgctaggcgtt--ggccgccggaca-a-tcgacctt---tggtcta-tt---acttccaaggttgacctcggatcaggtagggatacccgctaaatttgaaa-gctggcgtcttcgacgtccgcgttgtaatttgtagaggatgcttcggcgaggactcctgcctaagtcccctggaacggggcgtcacagagggtgagaatcccgtatgtggcgggcggtccaagccatgtgaagctccttcgacgagtcgagttgtttgggaatgcagctctaaatgggaggtaaatttcttctaaagctaaatattggccagagaccgatagcgcacaagtagagtgatcgaaagatgaaaagcactttggaaagagagttaaaaagtacgtgaaattgttgaaagggaagcgcttgcaaccagactcgctcgcagttgctcagccggcctcttggccggtgtactcttctgcgatcgggccagcatcagttcgggcggctggataaaggtgtcgggaatgtagcacccttcggggtgtgttatagcccggcgcggaatgtggccagcctggactgaggatctcgcttcggcaaggatgctggcgtaatggttgtaagcggcccgtct-----------------------------------------------------------------------------------------------------------------------------------------------------------------------------------------------------------------------------------------------------------------------------------------------------------------------------------------------------------------------------------------------------------------------------------------------------------------------------------------------------------------------------------------------------------------------------------------------------------------------------------------------------------------------------------------------------------------------------------------------gccccgcgctgttttccgtaagtc----ccg-t-ctgcctcagctgtccgagg---gccgattaggcg-cccgg-aagctc-aagatgctgaggtttg-cccgct-aacgctctacagcctccattgtcggtcgtccccgtcacccatgggtatgttttctcgcagcgtcaggc---------cccccgccgttgc---------------------ttctg----gcgctaac-aca---------ccgcagtatcatgattggcatg----------------------------------------------------------------------------------------------------------------------------------------------------------------------------------------------------------------------------------------------------------------------------------------------------------------------------------------------------------------------------------------------------------------------------------------------------------------------------------------------------------------------------------------------------------------------------------------------------------------------------------------------------------------------------------------------------------------------------------------------------------------------------
>Phyllosticta_pachysandricola_MUCC0124
tgaaaggtcgccggtacccggt----------ccccccccctaaacagg-----------gggggccggggaaggt------------------cctctcaca-cccttgtgtaccttacca-tgttgctttggcgggcc-gcccc-ggtttcgacccgggcggcc-gg-cg-cccccagcc-ttc---acc--ggccagga---cgtca--ggctaagcgcccgccagtatgc--aaaac-tcaagcgattattcc-gtgcagtcctgaca-aattattcaatta-a-ttaaaactttcaacaacggatctcttggttctggcatcgatgaagaacgcagcgaaatgcgataagtaatgtgaattgcagaattcagtgaatcatcgaatctttgaacgcacattgcgccctctggtattccggagggcatgcctgttcgagcgtcatttcaaccctcaagct-ctgcttggtattgggcgacgtccgct--gccgga-cgcgcctcgaagacctcggcgacggcgtcctag-cctcgagcgtagtag-taac-------a--tctcgctttggag-tgccaggcgtt--ggccgccggaca-aatcgacctt---tggtcta-tt---acttccaaggttgacctcggatcaggtagggatacccgctaaatttgaaa-gctggcgtcttcgacgtccgcgttgtaatttgtagaggatgcttcggcgaggactcctgcctaagtcccctggaacggggcgtcacagagggtgagaatcccgtatgtggcgggcggtccaagccatgtgaagctccttcgacgagtcgagttgtttgggaatgcagctctaaatgggaggtaaatttcttctaaagctaaatattggccagagaccgatagcgcacaagtagagtgatcgaaagatgaaaagcactttggaaagagagttaaaaagtacgtgaaattgttgaaagggaagcgcttgcaaccagactcgctcgcagttgctcagccggcctcttggccggtgtactcttctgcgatcgggccagcatcagttcgggcggccggataaaggtgtcgggaatgtagcacccttcggggtgtgttatagcccggcgcggaatgcggccagcctggactgaggatctcgcttcggcaaggatgctggcgtaatggttgtaagcggcccgtct-----------------------------------------------------------------------------------------------------------------------------------------------------------------------------------------------------------------------------------------------------------------------------------------------------------------------------------------------------------------------------------------------------------------------------------------------------------------------------------------------------------------------------------------------------------------------------------------------------------------------------------------------------------------------------------------------------------------------------------------------gccccgcgctgttttccgtaagtc----ccg-tcctgcctcagctatccgagg---gccgattaggcg-ctcgg-aagctc-aagatgttgaggtttg-cccgct-aacgctctacagcctccattgtcggtcgtccccgtcacccatgggtatgttttctcgcagcgtcaggc---------ccgccgctgttgc---------------------ttctg----gcgctgac-aca---------ccgcagtatcatgattggcatg----------------------------------------------------------------------------------------------------------------------------------------------------------------------------------------------------------------------------------------------------------------------------------------------------------------------------------------------------------------------------------------------------------------------------------------------------------------------------------------------------------------------------------------------------------------------------------------------------------------------------------------------------------------------------------------------------------------------------------------------------------------------------
>Phyllosticta_paxistimae_CBS_112527_
tgaaaggtcgccggtacccgg------------tccccccctaaacga------------gggagccggggaaggt------------------cctctcacaccccttgtgtaccttacca-cgttgctttggcgggcc-gaccc-ggtttcgacccgggcggcc-gg-cg-cccccagcc-cct---agcagggccagga---cgtca--ggctaagtgcccgccagtatac--aaaac-tccagcgattatttc-gtgtggttctgata-aattattcaatta-a-ttaaaactttcaacaacggatctcttggttctggcatcgatgaagaacgcagcgaaatgcgataagtaatgtgaattgcagatttcagtgaatcatcgaatctttgaacgcacattgcgccctctggtactccggagggcatgcctgttcgagcgtcatttcaaccctcaagct-ctgcttggtattgggcgacgtccgct--gccgga-cgcgcctcgaagacctcggcgacggcgtcttag-cctcgagcgtagtag-taac-------a--tctcgctttggag-tgctaggcgtt--ggccgccggaca-------------------------------------------------------------------aaatttgaaa-gctggcgtcttcgacgtccgcgttgtaatttgtagaggatgcttcggcaaggactcctgcctaagtcccctggaacggggcgtcacagagggtgagaatcccgtatgtggcgggcggtccaagccatgtgaagctccttcgacgagtcgagttgtttgggaatgcagctctaaatgggaggtaaatttcttctaaagctaaatattggccagagaccgatagcgcacaagtagagtgatcgaaagatgaaaagcactttggaaagagagttaaaaagtacgtgaaattgttgaaagggaagcgcttgcaaccagactcgctcgcagttgctcagccggcctcttggccggtgtactcttctgcgatcgggccagcatcagttcgggcggccggataaaggtgtcgggaatgtagcacccttcggggtgtgttatagcccggcgcggaatgcggccagcctggactgaggatctcgcttcggcaaggatgctggcgtaatggttgtaagcggcccgtcttgaaacacggaccaaggagtctaacatctatgcgagtgtttgggtgtcaaacccatgcgcgtaatgaaagtgaacggaggtgggaacccttcacggggtgcaccatcgaccgatcctgatgtcttcggatggatttgagtaagagcatagctgttgggacccgaaagatggtgaactatgcctgaatagggtgaagccagaggaaactctg----cagtcgt-ctcatat-ttt-ctt--------------tgagcgcag----ggc----ggccagctggtcgcaccacc-----ttctggcgtctcgctc----ga---ggggca-ttttt----tggtgggg--tcgggc--tgcgctaagctgctttggcgcg---ttcggc-aata-tcg-cccgaagcagca-ttttc-----------gcgcccgac-ggtcgccctgcg----c-acgca--------------cttcacttg------ac-------------atcggtcgcaa-----at-t--tttgctaacg----ccctcgcaggaag-----------------------------------------------------------------------------------------------------------------------------------------------------------------------gccccgcgctgttttccgtaagtc----ccg-ccctgcctcagctgtccgagg---gccgattagtcg-cccgg-aagctc-aagatgctgagatttg-gctgct-gacgctctacagcctccattgtcggtcgtccccgtca-ccatgggtatgttttctcgcagcattaggc---------ccgccgccgtcgc---------------------ttctg----gcgctaac-gca---------ccgcagtatcatgattggcatg---------------------------------------------------------------------------------------------------------------------cggtcagttcaagggtgagatcaaggtcgagggcagcgaccttgtcgtcaacggcaagaaggtccgcttctaccaggagcgtgaccccgccagcatcccctgggccgagaccggcgcctactacatcgtcgagtccaccggtgtcttcaccaccaccgagaaggcctctgctcacttgaagggcggtgccaagaaggtcgtcatctctgctccttctgccgacgcccccatgttcgtcatgggcgtcaacaacgagacctacaagtctgacatcaacgtcctctccaacgcctcgtgcaccaccaactgccttgct-cccctcgccaaggttatccacgac-aagtacaccattgttgagggtc-tcatgaccactgtccactcctacactgccacccag-aagaccgttgacgg-tccctccgcc-aaggactggcgtggtggccgcactgctgctgccaacatcatccccagcagcaccggtgccgccaaggctgtcggcaaggtcatccccgacctcaacggcaag-ctcaccggcatgg-ctttccgtgtccccactgccaacgtctctgttgttgacctgactgctcgcattgagaagggcgccagctacgaggagatcaagcaga
>Phyllosticta_podocarpicola_CBS_728_79_
tgaaaggtcgccggtaccggg-------------cccccctgaaa---------------agggtcccgggaaggt------------------cctctcacaccccttgtgtaccttacca-cgttgctttggcgggcc-gaccc-ggtttcgacccgggcggcc-gg-cg-cccccagcc-ccc---tcgcgggccagga---cgtca--ggctaagcgcccgccagtatac--aaaac-tccagcggttatttc-gtgcagtcctgat--aattattcaatta-a-ttaaaactttcaacaacggatctcttggttctggcatcgatgaagaacgcagcgaaatgcgataagtaatgtgaattgcagaattcagtgaatcatcgaatctttgaacgcacattgcgccctctggtattccggagggcatgcctgttcgagcgtcatttcaaccctcaagct-ctgcttggtattgggcgacgtccgct--gccgga-cgcgcctcgaagacctcggcgacggcgtcccag-cctcgagcgtagtag-taac-------a--tctcgctttggag-tgcttggcgtt--ggccgccggaca-------------------------------------------------------------------aaatttgaaa-gctggcgtcttcgacgtccgcgttgtaatttgtagaggatgcttcggcaaggactcctgcctaagtcccctggaacggggcgtcacagagggtgagaatcccgtatgtggcgggcggtccgagccatgtgaagctccttcgacgagtcgagttgtttgggaatgcagctctaaatgggaggtaaatttcttctaaagctaaatattggccagagaccgatagcgcacaagtagagtgatcgaaagatgaaaagcactttggaaagagagttaaaaagtacgtgaaattgttgaaagggaagcgcttgcaaccagactcgctcgcagttgctcagccggcctcttggccggtgtactcttctgcgatcgggccagcatcggttcgggcggccggataaaggtgtcgggaatgtagcacccttcggggtgtgttatagcccggcgcggaatgcggccagcctggaccgaggatctcgcttcggcaaggatgctggcgtaatggttgtaagcggcccgtcttgaaacacggaccaaggagtctaacatctatgcgagtgtttgggtgtcaaacccatgcgcgtaatgaaagtgaacggaggtgggaacccctcacggggtgcaccatcgaccgatcctgatgtcttcggatggatttgagtaagagcatagctgttgggacccgaaagatggtgaactatgcctgaatagggtgaagccagaggaaactctg-------------------------------------------------------------------ttcattgcaccacg-----tcttgccgctc---------ga---ggggcaattttt----tggtgggggttcgagc--tgcgctatgctgctttggcggcccttccggcgaatatccgccccgaagcagca-ttttt----------tgcgcccgaccgttcggcctgcg----c-acccc------------gctttcactttgatcggtc--------------------gcaa-----catt--tttgttaacg----ccgtcgcaggaagccgccgagctcgg----------------------------------------------------------------------------------------------------------------------------------------------------------gccccgcgctgttttccgtaagtc----ccg-ccctgcctcagctgtccgagg---gctagttaggcg-cctgg-aagctc-aatatactgagatttg-cctgct-gacactatattgcctccattgttggtcgtccccgtca-ccatgggtatgtctccccgcagcgtcaggc---------ccgccgccgtcgc---------------------ttgtg----gcgctaac-gca---------ccacagtatcatgattggtatg---------------------------------------------------------------------------------------------------------------------cggtcagttcaagggtgagatcaaggttgagggcagcgaccttatcatcaacggcaagaaggtccgcttttatcaggagcgtgaccccgccaacatcccctgggctgagaccggcgcctactacatcgtcgagtccactggtgtcttcaccaccaccgagaaggcctctgctcacttgaagggcggtgccaagaaggttgtcatctctgctccttcggctgacgcccccatgttcgtcatgggcgtcaacaacgagacctacaagtccgacatcaacgtcctctccaacgcttcctgcactaccaactgccttgct-cccctcgccaaggtcatccacgac-aagtacaccatcattgagggtc-ttatgaccactgtccactcctacactgccacccag-aagaccgttgacgg-tccctccgcc-aaggactggcgtggtggccgcactgctgctgcaaacatcatccccagcagcaccggtgccgccaaggctgtcggcaaggtcattcccgacctcaacggcaag-ctcaccggcatgg-ctttccgtgtccccacctctaacgtctccgttgttgaccttactgctcgcatcgagaagggcgccagctacgaggagatcaagcaga
>Phyllosticta_pyrolae_IFO_32652
tgaaaggtcgccggtacccgg-------------tcccccccaaacaa------------gggggtcggggaaggt------------------cctctcaca-cccttgtgtaccttacca-tgttgctttggcgggcc-gaccc-ggtttcgacccgggcggcc-gg-cg-cccccagcc-ctc---acc--ggccagga---cgtca--ggataagcgcccgccagtatac--aaaac-tcgagcgattatttc-gtgtagttctgata-aattattcaatta-a-ttaaaactttcaacaacggatctcttggttctggcatcgatgaagaacgcagcgaaatgcgataagtaatgtgaattgcagaattcagtgaatcatcgaatctttgaacgcacattgcgccctctggtattccggagggcatgcctgttcgagcgtcatttcaaccctcaagct-ctgcttggtattgggcgacgtccgct--gccgga-cgcgcctcgaagacctcggcgacggcgtcttag-cctcgagcgtagtag-taac-------g--tctcgctttggag-tgctaggcgtc--ggccgccggaca-a-tcgacctt---tggtcca-tt---acttccaaggttgacctcggatcaggtagggatacccgct---------------------------------------------------------------------------------------------------------------------------------------------------------------------------------------------------------------------------------------------------------------------------------------------------------------------------------------------------------------------------------------------------------------------------------------------------------------------------------------------------------------------------------------------------------------------------------------------------------------------------------------------------------------------------------------------------------------------------------------------------------------------------------------------------------------------------------------------------------------------------------------------------------------------------------------------------------------------------------------------------------------------------------------------------------------------------------------------------------------------------------------------------------------------------------------------------------------------------------------------------------------------------------------------------------------------------------------------------------------------------------------------------------------------------------------------------------------------------------------------------------------------------------------------------------------------------------------------------------------------------------------------------------------------------------------------------------------------------------------------------------------------------------------------------------------------------------------------------------------------------------------------------------------------------------------------------------------------------------------------------------------------------------------------------------------------------------------------------------------------------------------------------------------------------------------------------------------------------------------------------------------------------------------------------------------------------------------------------------
>Phyllosticta_rubra_CBS_111635_
tgaaaggtcgccggtacccgg------------cccccccctaaacaag-----------gggggccggggaaggt------------------cctctcaca-cccttgtgtaccttacca-tgttgctttggcgggcc-gaccc-ggtttcgacccgggcggcc-gg-cg-cccccagcc-ctc---acc--ggccagga---cgtca--ggctaagcgcccgccagtatac--aaaac-tcaagcgattatttc-gtgtagttctgata-aattattcaatta-a-ttaaaactttcaacaacggatctcttggttctggcatcgatgaagaacgcagcgaaatgcgataagtaatgtgaattgcagaattcagtgaatcatcgaatctttgaacgcacattgcgccctctggtattccggagggcatgcctgttcgagcgtcatttcaaccctcaagct-ctgcttggtattgggcgacgtccgct--gccgga-cgcgcctcgaagacctcggcgacggcgtcttag-cctcgagcgtagtag-taac-------a--tctcgctttggag-tgctaggcgtt--ggccgccggaca-------------------------------------------------------------------aaatttgaaa-gctggcgtcttcgacgtccgcgttgtaatttgtagaggatgcttcggcgaggactcctgcctaagtcccctggaacggggcgtcatagagggtgagaatcccgtatgtggcgggcggtccaagccatgtgaagctccttcgacgagtcgagttgtttgggaatgcagctctaaatgggaggtaaatttcttctaaagctaaatattggccagagaccgatagcgcacaagtagagtgatcgaaagatgaaaagcactttggaaagagagttaaaaagtacgtgaaattgttgaaagggaagcgcttgcaaccagactcgctcgcagttgctcagccggcctcttggccggtgtactcttctgcgatcgggccagcatcagttcgggcggctggataaaggtgtcgggaatgtagcacccttcggggtgtgttatagcccggcgcggaatgcggccagcctggactgaggatctcgcttcggcaaggatgctggcgtaatggttgtaagcggcccgtcttgaaacacggaccaaggagtctaacatctatgcgagtgtttgggtgtcaaacccatgcgcgtaatgaaagtgaacggaggtgggaacccttcacggggtgcaccatcgaccgatcctgatgtcttcggatggatttgagtaagagcatagctgttgggacccgaaagatggtgaactatgcctgaatagggtgaagccagaggaaactctg----cagtcgc-ctcacat-ttt-ctt--------------tgagcgcag----ggc----ggccagctcgtcgcgccacc-----ttttgccgtctcgctc----ca---tggccatttttt----tggtgggg--tcgggc--tgcgctaggctgctttggcgca---ttcggc-aata-tcg-cccgaagcagca-ttttt-----------gcgcccgac-ggtcgccctgcg----c-actca--------------cttc-----------ac-------------atcaatcgcaa-----ca-t--tctgctaacg----ccctcgtaggaagccgc-------------------------------------------------------------------------------------------------------------------------------------------------------------------gccccgcgctgttttccgtaagtc----ccg-tcctgcctcagctgtccgagg---gccgattaggcg-cccgg-aagctc-aagatgctgaggtttg-cccgct-aacgctctacagcctccattgtcggtcgtccccgtca-ccatgggtatgttttctcgcagcgtcaggc---------ccgctgccgttgc---------------------ttctg----gcgctaac-aca---------ccgcagtatcatgattggcatg---------------------------------------------------------------------------------------------------------------------cggtcagttcaagggtgagatcaaggtcgagggcagcgaccttgtcatcaacggcaagaaggtccgcttctaccaggagcgtgaccccgccaacatcccctgggctgagaccggcgcctactacatcgtcgagtccactggtgtcttcaccaccaccgagaaggcctctgctcacttgaagggcggtgccaagaaggtcgtcatctctgctccttctgccgacgcccccatgttcgtcatgggcgtcaacaacgagacctacaagtccgacatcaacgtcctctccaacgcctcgtgcaccaccaactgccttgct-cccctcgccaaggtcatccacgac-aagtacaccattattgagggtc-tcatgaccactgtccactcctacactgccacccag-aagactgttgacgg-tccctccgcc-aaggactggcgtggtggccgcactgctgctgccaacatcatccccagcagcaccggtgccgccaaggctgtcggcaaggtcatccccgaccttaacggcaag-cttaccggcatgg-ctttccgtgtccccactgccaacgtctccgttgttgacctgactgctcgcatcgagaagggcgccagctacgaggagatcaagcaga
>Phyllosticta_sphaeropsoidea_CBS_756_70_
------------------------------------------------------------------------------------------------------------------------------------------------------------------------------------------------------------------------------------------------------------------------------------------------------------------------------------------------------------------------------------------------------ctttgaacgcacattgcgccctctggtattccggagggcatgcctgttcgagcgtcatttcaaccctcaagct-ctgcttggtattgggcgacgtccgct--gccgga-cgcgcctcgaagacctcggcgacggcgtcacgg-cctcgagcgtagtag-taaa-------at-tctcgctttggag-cgctggacgac--ggccgccggaca-a-tcgacctt---cggtcta-aac-aacttccaagg------------------------------aaatttgaaa-gctggcgtcttcgacgtccgcgttgtaatttgtagaggatgcttcggcaaggactcctgcctaagtcccctggaacggggcgtcacagagggtgagaatcccgtacgtggcgggcggtccaagccatgtgaagctccttcgacgagtcgagttgtttgggaatgcagctctaaatgggaggtaaatttcttctaaagctaaatattggccagagaccgatagcgcacaagtagagtgatcgaaagatgaaaagcactttggaaagagagttaaaaagtacgtgaaattgttgaaagggaagcgcttgcaaccagactcgctcgcagttgctcagccggcctcttggccggtgtactcttctgcgatcgggccagcatcagttcgggcggccggataaaggtgtcgggaatgtagcacccttcggggtgtgttatagcccggtgcggaatgcggccagcctggactgaggatctcgcttttgcaaggatgctggcgtaatggttgtaagcggcccgtcttgaaacacggaccaaggagtctaacatctatgcgagtgtttgggtgtcaaacccatgcgcgtaatgaaagtgaacggaggtgggaacccttcacggggtgcaccatcgaccgatcctgatgtcttcggatggatttgagtatgagcatagctgttgggacccgaaagatggtgaactatgcctgaatagggtgaagccagaggaaactctg----cagtcgc-ctcgctt-ttt-cct--------------tgaacgcag----ggc----ggccagctcgtcgcgccacc-----tttcgccgtctcgctc----ga---ggggca-tcttt----tggtgggg--tcgggc--tgcgctaagctgctttggcgcc---ttcggc-aacc-gcg-cccgacgcagca-tcttt-----------gcgcccgac-ggtcgccctgcgcaccc-actca--------------cttcgcat--------c-------------ggtcgc---aa-----ca-c--tttgctaacg----ccctcgcaggaagc----------------------------------------------------------------------------------------------------------------------------------------------------------------------gccccgcgctgttttccgtaagtc----ccg-tcctgcctcagctggtcgagg---cccgattaggcg-cccgg-aagctc-gagacgttgagatttg-cctgct-gacgctctacagcctccatcgtcggtcgtccccgtca-ccatgggtatgttttctcgcagcgttaggc---------ctgtcgccgtcgc---------------------ttctg----gcgctaac-gca---------ccgcagtatcatgattggcatg---------------------------------------------------------------------------------------------------------------------cggccagttcaagggtgagatcaaggtcgacggcagcgacctcgtcatcaacggcaagaaggttcgcttctaccaggagcgtgaccccgccaacattccttgggctgagaccggtgcctactacatcgtcgagtccactggtgtcttcaccaccaccgagaaggcctcggctcacttgaagggcggtgccaagaaggtcgtcatctctgctccttctgccgatgcccccatgttcgtcatgggcgtcaacaacgagacgtacaagtccgacatcaacgtcctctccaacgcctcgtgcaccaccaactgccttgct-cctctcgccaaagtcattcacgac-aagtacaccattgttgaggctc-tcatgactactgtccactcgtacactgccacgcag-aagaccgttgacgg-tccctccgcc-aaggattggcgtggcggccgcactgctgctgccaacatcatccccagcagcaccggtgccgccaaggctgtcggcaaggtcatcccctcgctcaacggcaag-ctcaccggcatgg-ctttccgtgtccccactgccaacgtctccgttgttgacctgactgctcgcatcgagaagggcgccagctacgaggagatcaagcaga
>Phyllosticta_telopeae_CBS_777_97
tgaaaggtcgccggtacccgg-------------tcccccctaaaaag-------------ggggccggggaaggt------------------cctctcacaccccttgtgtaccttaccactgttgctttggcgggcc-gaccc-ggtttcgacccgggcggcc-gg-cg-cccccagcc-ccct-agcgggggccagga---cgtct--ggctaagtgcccgccagtatac--aaaac-tccagcgattatttc-gtgtagtcctgata-aattattcaatta-a-ttaaaactttcaacaacggatctcttggttctggcatcgatgaagaacgcagcgaaatgcgataagtaatgtgaattgcagaattcagtgaatcatcgaatctttgaacgcacattgcgccctctggtattccggagggcatgcctgttcgagcgtcatttcaaccctcaagct-ctgcttggtattgggcgacgtccgct--gccgga-cgcgcctcgaagacctcggcgacggcgtcctag-cctcgagcgtagtag-taaa-------at-tctcgctttggag-tgctgggcgtt--ggccgccggaca-------------------------------------------------------------------aaatttgaaa-gctggcgtcttcgacgtccgcgttgtaatttgtagaggatgcttcggcgaggactcctgcctaagtcccctggaacggggcgtcacagagggtgagaatcccgtatgtggcgggcggtccaagccatgtgaagctccttcgacgagtcgagttgtttgggaatgcagctctaaatgggaggtaaatttcttctaaagctaaatattggccagagaccgatagcgcacaagtagagtgatcgaaagatgaaaagcactttggaaagagagttaaaaagtacgtgaaattgttgaaagggaagcgcttgcaaccagactcgctcgcagttgctcagccggcctcttggccggtgtactcttctgcgatcgggccagcatcagttcgggcggccggataaaggtgtcgggaatgtagcacccttcggggtgtgttatagcccggcgcggaatgcggccagcctggactgaggatctcgcttcggcaaggatgctggcgtaatggttgtaagcggcccgtcttgaaacacggaccaaggagtctaacatctatgcgagtgtttgggtgtcaaacccatgcgcgtaatgaaagtgaacggaggtgggaacccctcacggggtgcaccatcgaccgatcctgatgtcttcggatggatttgagtaagagcatagctgttgggacccgaaagatggtgaactatgcctgaatagggtgaagccagaggaaactctg----cagttgc-ctcactt-ttt-ctt--------------tgagcgcaa----ggggc-gggcaagctcgtcgcgccacc-----ttttgccctctcgctc----ga---ggggca-ttttt----tggtgggg--tcgggc--tgcgctaagctgctttggcgcg---ttcggc-aatattcg-cccgaagcagca-ttttt-----------gcgcccgatg-gtcgccctgcg----c-a-ccccacctcga------cttcacttcgct------------------------cgcag-----ca-t--tttgctaacg----ccctcgc-----------------------------------------------------------------------------------------------------------------------------------------------------------------------------gccccgcgctgttttccgtaagtc----ccg-ccctgcctcagctgtcccagg---gccgatgaggcg-cccgg-aagctc-gagatgctgagatttg-cctgct-gacgctctacagcctccattgtcggtcgtccccgtca-ccatgggtatgttttttcgcagcgtcaggc---------ccgccgccgtcgc---------------------ttctg----gcgctaac-gca---------ccgcagtatcatgattggcatg---------------------------------------------------------------------------------------------------------------------cggccagttcaagggtgagatcaaggtcgagggcagcgaccttgtcatcaacggcaagaaggtccgcttctaccaggagcgtgaccccgccagcatcccctgggctgagaccggcgcctactacatcgtcgagtccactggtgtctttaccaccaccgagaaggcctctgctcacttgaagggcggtgccaagaaggtcgtcatctctgctccttctgccgacgcccccatgttcgtcatgggtgtcaacaacgagacctacaagtccgacatcaacgtcctctccaacgcctcgtgcaccaccaactgccttgct-cccctcgccaaggtcatccacgac-aagtacaccatcattgagggtc-tcatgaccactgtccactcctacactgctacccag-aagaccgttgacgg-tccctccgcc-aaggactggcgtggtggccgcactgctgctgccaacatcatccccagcagcaccggtgccgccaaggctgtcggcaaggtcatccccgacctcaacggcaag-ctcaccggcatgg-ctttccgtgtccccactcagaacgtctccgttgtcgacctgactgctcgcatcgagaagggcgccagctacgaggagatcaagcaga
>Phyllosticta_yuccae_CBS_112065_
tgaaaggtcgccggtacccggt-----------cccccccctaaaccag-----------gggggccggggaaggt------------------cctctcaca-cccctgtgtaccttacca-tgttgctttggcgggcc-gaccc-ggtttcgacccgggcggcc-gg-cg-cccccagcc-ctc---gcc--ggccagga---cgtca--ggctaagcgcccgccagtatac--aaaac-tccagcgattatttc-gtgtagtcctgata-aatcattcaatta-a-tcaaaactttcaacaacggatctcttggttctggcatcgatgaagaacgcagcgaaatgcgataagtaatgcgaattgcagaattcagtgaatcatcgaatctttgaacgcacattgcgccctctggtattccggagggcatgcctgttcgagcgtcatttcaaccctcaagcg-ctgcttggtattgggcgacgtccgct--gccgga-cgcgcctcgaagacctcggcgacggcgtcttag-cctcgagcgtagtag-taac-------a--tctcgctttggag-tgccaggcgtt--ggccgccggaca-------------------------------------------------------------------------------------------------------------------------------------------------------------------------------------------------------------------------------------------------------------------------------------------------------------------------------------------------------------------------------------------------------------------------------------------------------------------------------------------------------------------------------------------------------------------------------------------------------------------------------------------------------------------------------------------------------------------------------------------------------------------------------------------------------------------------------------------------------------------------------------------------------------------------------------------------------------------------------------------------------------------------------------------------------------------------------------------------------------------------------------------------------------------------------------------------------------------------------------------------------------------------------------------------------------------------------------------------------------------gccccgcgctgttttccgtaagtc----ccg-tcctgcctcagctgtccgagg---gccgattaggcg-cccgg-aagctc-aagatgctgaggcttgccccgct-aacgctctgcagcctcgattgtcggtcgtccccgtca-ccatgggtatgttttctcgcagtgtcaggc---------ccgccgccgttgc---------------------ttctg----gcgctaac-aca---------ccgcagtatcatgattggcatg----------------------------------------------------------------------------------------------------------------------------------------------------------------------------------------------------------------------------------------------------------------------------------------------------------------------------------------------------------------------------------------------------------------------------------------------------------------------------------------------------------------------------------------------------------------------------------------------------------------------------------------------------------------------------------------------------------------------------------------------------------------------------
>Phyllosticta_yuccae_CBS_117136_
-----------------------------------cccccctaaacaag-----------gggggccggggaaggt------------------cctctcaca-cccctgtgtaccttacca-tgttgctttggcgggcc-gaccc-ggtttcgacccgggcggcc-gg-cg-cccccagcc-ctc---gcc--ggccagga---cgtca--ggctaagcgcccgccagtatac--aaaac-tccagcgattatttc-gtgtagttctgata-aatcattcaatta-a-ttaaaactttcaacaacggatctcttggttctggcatcgatgaagaacgcagcgaaatgcgataagtaatgtgaattgcagaattcagtgaatcatcgaatctttgaacgcacattgcgccctctggtattccggagggcatgcctgttcgagcgtcatttcaaccctcaagcg-ctgcttggtattgggcaacgtccgct--gccgga-cgcgccttgaagacctcggcgacggcgtcttag-cctcgagcgtagtag-taac-------a--tctcgctttggag-tgctaggcgtt--ggccgccggaca-aatcgacctt---tggtcta-tt---acttccaaggttgacctcggatcaggtagggat-------aaatttgaaa-gctggcgtcttcgacgtccgcgttgtaatttgtagaggatgcttcggcgaggactcctgcctaagtcccctggaacggggcgtcacagagggtgagaatcccgtatgtggcgggcggtccaagccatgtgaagctccttcgacgagtcgagttgtttgggaatgcagctctaaatgggaggtaaatttcttctaaagctaaatattggccagagaccgatagcgcacaagtagagtgatcgaaagatgaaaagcactttggaaagagagttaaaaagtacgtgaaattgttgaaagggaagcgcttgcaaccagactcgctcgcagttgctcagccggcctcttggccggtgtactcttctgcgatcgggccagcatcagttcgggcggctggataaaggtgtcgggaatgtagcacccttcggggtgtgttatagcccggcgcggaatgcggccagcctggactgaggatctcgcctcggcaaggatgctggcgtaatggttgtaagcggcccgtcttgaaacacggaccaaggagtctaacatctatgcgagtgtttgggtgtcaaacccatgcgcgtaatgaaagtgaacggaggtgggaacccttcacggggtgcaccatcgaccgatcctgatgtcttcggatggatttgagtaagagcatagctgttgggacccgaaagatggtgaactatgcctgaatagggtgaagccagaggaaactctgaggtcagtcgc-ctcatat-ttt-ctt--------------tgagcgcag----ggc----ggccagctcgtcgcgccacc-----ttttgccgtctcgctc----ca---tggctg-ttttt----tggtgggg--tcgggc--tgcgctaggctgctttggcacg---ttcggc-aata-tcg-cccgaagcagca-ttttt-----------gcgcccgac-ggccgccctgcg----c-acgca--------------cttc-----------ac-------------atcaatcgcaa-----ca-t--tctgctaacg----ccctcgcaggaagccgccgagctcggtaa-------------------------------------------------------------------------------------------------------------------------------------------------------gccccgcgctgttttccgtaagtc----ccg-tcctgcctcagctgtccgagg---gccgattaggcg-cccgg-aagctc-aaaatgctgaggcttgccccgct-aacgctctgcagcctcgattgtcggtcgtccccgtca-ccatgggtatgttttctcgcagcgtcaggc---------ccgccgccgttgc---------------------ttctg----gcgctaac-aca---------ccgcagtatcatgattggcatg---------------------------------------------------------------------------------------------------------------------cggtcggttcaagggtgagatcaaggtcgagggcagcgaccttgtcatcaacggcaagaaggtccgcttctaccaggagcgtgaccccgccaacatcccctggggtgagaccggcgcctactacatcgtcgagtccactggtgtcttcaccaccaccgagaaggcctctgctcacttgaagggcggtgccaagaaggtcgtcatctctgctccttctgccgacgcccccatgttcgtcatgggcgtcaacaacgagacctacaagtccgacatcaatgtcctctccaacgcctcgtgcaccaccaactgccttgct-ccgctcgccaaggtcatccacgac-aagtacaccattattgagggtc-tcatgaccactgtccactcctacactgccacccag-aagaccgttgacgg-tccctccgcc-aaggactggcgtggtggccgcactgctgctgcaaacatcatccccagcagcaccggtgccgccaaggctgtcggcaaggtcatccccgaccttaacggcaag-ctcaccggcatgg-ctttccgtgtccccactgccaacgtctccgttgttgacctgactgctcgcatcgagaagcgcgccagctacgaggagatcaagcaga
>Phyllosticta_austroafricana_CBS_144593_
agagagg-------------------------------ccc------------------ggggagccgtgaaaagcctc---cc-ggtcacctaccctccaca-cccttgtgtacc-ctcca-cgttgctttggcgggcc-gaccc-ggtctcgacccgggcggcc-gg-cg-cccccagccccc-a--gaaagggccagga---cgcct-gggccaagcgcccgccagtatac--aaaac-tcgaactgtgatctt--tgtggttctgaacaaattttttaataa-t-ttaaaactttcaacaacggatctcttggttctggcatcgatgaagaacgcagcgaaatgcgataggtaatgtgaattgcagaattcagtgaatcatcgaatctttgaacgcacattgcgccccctggcattccggggggcatgcctgttcgagcgtcatttcaaccctcaagct-ctgcttggcattgggcgacgtccggtcacacgga-cgcgcctggaagacctcggcgacggcgtctcgg-cctcaagcgtagtag------aatctttcgtctcgctttggag-tgtgggacggc--gcctgccggaca-a-ccgacctt---cagtcta----ttatttctaaggttgacctcggatcagg--------------aaatttgaaa-gctggcgtcttcgacgtccgcgttgtaatttgtagaggatgcttcggcgaggactcctgcctaagttccctggaatgggacgtcacagagggtgagaatcccgtacgtggcgggcggtccaagccatgtgaagctccttcgacgagtcgagttgtttgggaatgcagctctaaatgggaggtaaatttcttctaaagctaaataccggccagagaccgatagcgcacaagtagagtgatcgaaagatgaaaagcactttggaaagagagttaaaaagtacgtgaaattgttgaaagggaagcgcttgcaaccagactcgttcgcagttgctcagccggcctcttggccggtgcactcttctgcggtcgggccagcatcagttcgggcggctggataaaggtgtcgggaatgtagctcccctcggggagtgttatagcccggcgcggaatgcagccagcctggactgaggatctcgcttcggcaaggatgctggcgtaatggttgtaagcggcccgtcttgaaacacggaccaaggagtctaacatctatgcgagtgtttgggtgtcaaacccatacgcgtaatgaaagtgaacggaggtgggaacccgcaa--gggtgcaccatcgaccgatcctgatgtcttcggatggatttgagtaagagcatagctgttgggacccgaaagatggtgaactatgcctgaatagggtgaagccagaggaaactctgaggtcagttgc-ctcgcat-ttt-ctt--------------tgacggcag----gg-------------cgccgcgccacc-----ttttttgctct------------gaggggca-cattg----tggtgggg--tcgggc--tgcgctaaactgctttggcgc-----tcggc-aaca-tgg-cccaaagcagct-ttctt-----------gcgcccgaccggtcaccctgct----c-c-cctcacccacg-----tcgtcgcctcggt------------------------cgcaa-----ca-t--tgtgctaacg----ccctcgcaggaagccgccgagctcggcaagggttccttcaagtacgcttgggtcctcgacaagctgaaggctgagcgtgaacgtggtatcaccatcgacattgctctctggaagttcgagaccccgaagtactatgtcactgtcattgacgcccccggtcaccgtgacttcatcaagaacgccccgcgctgttttccgtaagtc----ccg-cccagtctgagttgt-tgagg---gccgattaggcg-cccgg-gagctc-aatgtgctgagaccgg--ctgct-gacgctctgtagcctccattgtcggtcgtccccgtca-ccatgggtatgttttctcgctccgtcagcc---------ccgccgccgccgc---------------------tcttg----gcgctaac-caa---------cggcagtatcatgattggtatg----------------------------------------------------------------------------------------------------------------------------------------------------------------------------------------------------------------------------------------------------------------------------------------------------------------------------------------------------------------------------------------------------------------------------------------------------------------------------------------------------------------------------------------------------------------------------------------------------------------------------------------------------------------------------------------------------------------------------------------------------------------------------
>Phyllosticta_carissicola_CPC_25665
agagagg-------------------------------ccc------------------gggaagccgtcaaaagcttc---cc-ggctgctcaccctccaca-cccttgtgtacc-ttcta-tgttgctttggcgggcc-gaccc-ggtctcgacccgggcggcc-gg-cg-cccccagcccct-a--aacagggccagga---cgctctaggctaagcgcccgccagtatac--aaaac-tcgaactatgatctt--tgtggttctgaataaatttttcaataa-atttaaaactttcaacaacggatctcttggttctggcatcgatgaagaacgcagcgaaatgcgataagtaatgtgaattgcagaattcagtgaatcatcgaatctttgaacgcacattgcgccccctggcattccggggggcatgcctgtccgagcgtcatttcaaccctcaagct-ctgcttggtattgggcgacgtccggtagaacgga-cgcgcctggaagacctcggcgacggcgtctcag-cctcgagcgtagtag------aatcttttatctcgctttggag-gaggggacggc--gcctgccggaca-a-tcgacctt---cagtcca----tttcttctaaggttgacctcggatcaggtagggatacccgctaaatttgaaa-gctggcgtcttcgacgtccgcgttgtaatttgtagaggatgcttcggcgaggactcctgcctaagttccctggaatgggacgtcacagagggtgagaatcccgtatgtggcgggcggtctaagccatgtgaagctccttcgacgagtcgagttgtttgggaatgcagctctaaatgggaggtaaatttcttctaaagctaaataccggccagagaccgatagcgcacaagtagagtgatcgaaagatgaaaagcactttggaaagagagttaaaaagtacgtgaaattgttgaaagggaagcgcttgcaaccagactcgttcgcagttgctcagccggcctcttggccggtgtactcttctgcggtcgggccagcatcagttcgggcggctggataaaggtgtcgggaatgtagctcccctcggggagtgttatagcccggcgcggaatgcagccagcctggactgaggatctcgcttcggcaaggatgctggcgtaatggttgtaagcggcccgtcttgaaacacggaccaaggagtctaacatctatgcgagtgtttgggtgtcaaacccatacgcgtaatgaaagtgaacggaggtgggaacccgcaa--gggtgcaccatcgaccgatcctgatgtcttcggatggatttgagtaagagcatagctgttgggacccgaaagatggtgaactatgcctgaatagggtgaagccagaggaaactctgaggtcagttgc-ctcgcat-ttt-ctt--------------tgacgccag----gg-------------cgccacgccacct---tttttttgctctcgctc----gacgaggggca-tattt----tggtgggg--tcgggc--tgcgctaagctgctttggcac-----tcggc-aaac-tcg-cccgaagcagca-ttttt-----------gcgcccgacc-gtcgccctgct----c-a-ccca-------------catcgcttcggt------------------------cgcaa-----ca-t--tgtgctaacg----ccctcgcaggaagccgccgagctcggcaagggttccttcaagtacgcttgggtccttgacaagctgaaggctgagcgtgaacgtggtatcaccatcgacattgctctctggaagttcgagaccccgaagtactatgtcaccgtcattgacgcccccggtcaccgtgacttcatcaagaacgccccgcgctgttttccgtaagtc----ccg-ccctgcctgagttgt-tgaag---gccgattagacg-cccgg-gagctc-aatgcgctgagactgg--ctgct-cacactctgcagcctccattgtcggtcgtccccgtca-ccatgggtatgttttctcgcaccgtcagcc---------ccgccgccgccac---------------------tcttg----gcgctaac-cca---------cggcagtatcatgatcggcatgaagtacgctgtacgtataccatctacaactacaacccagagc----aatgctccaagcttcaatggctaacgg-ccccgccaacaggcctacatgctc-aagtatgact-ccacccacggccagttcaagggtgacgtcaaggtcgagggcaacgacctgagcatcaacggcaagaaggtccgcttctaccaggagcgtgaccccgccaacatcccctgggcggagaccggtgcctactacattgtcgagtcgaccggtgtcttcaccaccaccgagaaggcctctgcccacttgaagggcggtgccaagaaggttgtcatctctgctccttctgctgacgcccccatgttcgtcatgggcgtcaacaacgagacctacaagtccgacatcaacgtcctctccaacgcctcgtgcacaacca--------------------------------------------------------------------------------------------------------------------------------------------------------------------------------------------------------------------------------------------------------------------------------------------------------------------------------------
>Phyllosticta_hagahagaensis_CBS_144592
agagagg------------------------------cccc------------------ggggagccgtaaaaagctcc---tcgggtcacccaccctccaca-cccttgtgtacc-ttcta-tgttgctttggcgggcc-gaccc-ggtttcgacccgggcggcc-gg-cg-accccagtccctaa--aacagggccagga---cgtct--ggctaagcgcccgccagtatac--aaaac-tcgaactatgatctt--tgtggttctgaataaattttttaataa-a-ttaaaactttcaacaacggatctcttggttctggcatcgatgaagaacgcagcgaaatgcgataagtaatgtgaattgcagaattcagtgaatcatcgaatctttgaacgcacattgcgccccctggcattccggggggcatgcctgttcgagcgtcatttcaaccctcaagct-ctgcttggtattgggcaccgtccggtcacacgga-cgcgcctggaagacctcggcgacggcgtctcag-cctcgagcgtagtag------aatcttttatctcgctttggag-gaggggacggc--gcctgccggaca-a-tcgacctt---cagtctattttttttttctaaggttgacctcggatcaggtagggatacccgctaaatttgaaa-gctggcgtcttcgacgtccgcgttgtaatttgtagaggatgcttcggcgaggactcctgcctaagttccctggaatgggacgtcacagagggtgagaatcccgtatgtggcgggcggtccaagccatgtgaagctccttcgacgagtcgagttgtttgggaatgcagctctaaatgggaggtaaatttcttctaaagctaaataccggccagagaccgatagcgcacaagtagagtgatcgaaagatgaaaagcactttggaaagagagttaaaaagtacgtgaaattgttgaaagggaagcgcttgcaaccagactcgttcgcagttgctcagccggcctcttggccggtgtactcttctgcggtcgggccagcatcagttcgggcggctggataaaggtgtcgggaatgtagctcccctcggggagtgttatagcccggcgcggaatgcagccagcctggactgaggatctcgcttcggcaaggatgctggcgtaatggttgtaagcggcccgtcttgaaacacggaccaaggagtctaacatctatgcgagtgtttgggtgtcaaacccatacgcgtaatgaaagtgaacggaggtgggaacccgcaa--gggtgcaccatcgaccgatcctgatgtcttcggatggatttgagtaagagcatagctgttgggacccgaaagatggtgaactatgcctgaatagggtgaagccagaggaaactctgaggtcagttgc-ctcgcat-ttt-ctt--------------tgacggcag----gg-------------cgccgcgacacc-----ttttttgctctcgctc----gacgaggggca-ttttt----tggtgggg--tcgggc--tgcgctaagctgcttcggcac-----tcggc-aaac-tcg-cccgaagcagca-ttttt-----------gcgcccgacc-gtcgccctgct----c-a-ccca-------------cgtcgcctcggt------------------------cgcaa-----ca-t--tgtgctaacg----ccctcgcaggaagccgccgagctcggcaagggttccttcaagtacgcctgggtccttgacaagctgaaggctgagcgtgaacgtggtatcaccatcgacattgctctctggaagttcgagaccccgaagtactatgtcaccgtcattgacgcccccggtcaccgtgacttcatcaagaacgccccgcgctgttttccgtaagtc----ccg-ccctgcctgagttgt-cgagg---gccgattaggcg-cccgg-gagctc-aatgtgctgagaccgg--ctgct-gacgctctgcagcctccattgtcggtcgtccccgtca-ccatgggtatgttttctcgcaccgtcagcc---------ccgccgccgccgc---------------------tcttg----gcgctaac-cca---------cggcagtatcatgattggtatgaagtacgctgtacgtataccatctacaactacaacccagagc----aatgctccaagcttcaatggctaacgg-ccctgccaacaggcctacatgctc-aagtatgact-cgacccacggccagttcaagggtgacgtcaaggtcgagggcaacgacctgagcatcaacggcaagaaggtccgcttctaccaggagcgtgaccccgccaacatcccctgggcggagaccggtgcctactacattgtcgagtcgaccggtgtcttcaccaccaccgagaaggcctctgcccacttgaagggcggtgccaagaaggttgtcatctctgctccttctgccgacgcccccatgttcgtcatgggcgtcaacaacgagacctacaagtccgacatcaacgtcctctccaacgcctcgtgcac-------------------------------------------------------------------------------------------------------------------------------------------------------------------------------------------------------------------------------------------------------------------------------------------------------------------------------------------
>Phyllosticta_owaniana_CBS_776_97
agagagg------------------------------cccc------------------ggggagccgtgaaaagctcc---ccgggctgcccaccctccaca-cccttgtgtacc-ttcta-tgttgctttggcgggcc-gaccc-ggtttcgacccgggcggcc-gg-cgccccccagcccccta--aacagggccagga---cgtct--ggctaagtgcccgccagtatac--aaaac-tcgaactatgatctt--cgcggttctgaataaattttttaatga-a-ttaaaactttcaacaacggatctcttggttctggcatcgatgaagaacgcagcgaaatgcgataagtaatgtgaattgcagaattcagtgaatcatcgaatctttgaacgcacattgcgccccctggcattccggggggcatgcctgttcgagcgtcatttcaaccctcaagct-ctgcttggtattgggcgacgtccggtcaaacgga-cgcgcctggaagacctcggcgacggcgtctcag-cctcgagcgtagtag------aatctttcatctcgctctggag-gaggggacggc--gcctgccggaca-a-tcgacctt---cagtcta---tttttttctaaggttgacctcggatcaggtagggata------aaatttgaaa-gctggcgtcttcgacgtccgcgttgtaatttgtagaggatgcttcggcgaggactcctgcctaagttccctggaatgggacgtcacagagggtgagaatcccgtatgtggcgggcggtccaagccatgtgaagctccttcgacgagtcgagttgtttgggaatgcagctctaaatgggaggtaaatttcttctaaagctaaataccggccagagaccgatagcgcacaagtagagtgatcgaaagatgaaaagcactttggaaagagagttaaaaagtacgtgaaattgttgaaagggaagcgcttgcaaccagactcgttcgcagttgctcagccggcctcttggccggtgtactcttctgcggtcgggccagcatcagttcgggcggctggataaaggtgtcgggaatgtagctcccctcggggagtgttatagcccggcgcggaatgcagccagcctggactgaggatctcgcttcggcaaggatgctggcgtaatggttgtaagcggcccgtcttgaaacacggaccaaggagtctaacatctatgcgagtgtttgggtgtcaaacccatacgcgtaatgaaagtgaacggaggtgggaacccgcaa--gggtgcaccatcgaccgatcctgatgtcttcggatggatttgagtaagagcatagctgttgggacccgaaagatggtgaactatgcctgaatagggtgaagccagaggaaactctgaggtcagttgc-ttcgcat-ttt-ctt--------------tgacggcag----gg-------------cgccgcgccacc-----ttttttgctctcgctc----gacgaggggca-tattt----tggtgggg--tcgggc--tgcgctaagctgctttggcgc-----tcggc-aaac-tcg-cccgaagcagca-ttttc-----------gcgcccgacc-gtcgccctgct----c-a-ccca-------------cgtcgcctcggt------------------------cgcaa-----ca-t--tgtgctaacg----ccctcgcaggaagccgccgagctcggtaagggttccttcaagta---------------------------------------------------------------------------------------------------------------------------------------------------ttttccgtaagtc----ccg-ccctgcctgagttgt-tgagg---gccgattaggcg-cccgg-gagctc-aatgtgctgagaccgg--ctgct-gacgctctgcagcctccattgtcggtcgtccccgtca-ccatgggtatgttttctcgcaccgtcagcc---------ccgccgccgccgc---------------------tcttg----gcgctaac-cca---------cggcagtatcatgattggtatg---------------------------------------------------------------------------------------------------------------------cggccagttcaagggtgacgtcaaggtcgagggcaacgacctgagcatcaacggcaagaaggtccgcttctaccaggagcgtgaccccgccaacatcccctgggcggagaccggtgcctactacattgtcgagtcgaccggtgtcttcaccaccaccgagaaggcctctgcccacttgaagggcggtgccaagaaggttgtcatctctgctccttctgccgatgcccccatgttcgtcatgggcgtcaacaacgagacctacaagtccgacatcaacgtcctctccaacgcctcgtgcaccaccaactgccttgct-cccctcgccaaggtcatccacgac-aagtacaccattgttgagggtc-tcatgaccaccgtccactcctacaccgccacccag-aagaccgttgacgg-tccctccgcc-aaggactggcgcggtggccgcaccgctgctaccaacatcatccccagcagcaccggtgccgccaaggctgtcggcaaggtcatccccgacctcaacggcaag-ctcaccggcatgg-ctttccgtgtccccacctccaatgtctccgttgtcgacctgactgcccgcattgagaagggtgccagctacgaggagatcaagcaga
>Phyllosticta_owaniana_PC14901
agagagg------------------------------cccc------------------ggggagccgtgaaaagctcc---ccgggctgcccaccctccaca-cccttgtgtacc-ttcta-tgttgctttggcgggcc-gaccc-ggtttcgacccgggcggcc-gg-cg-cccccagcccccta--aacagggccagga---cgtct--ggctaagtgcccgccagtatac--aaaac-tcgaactatgatctt--cgcggttctgaataaattttttaatga-a-ttaaaactttcaacaacggatctcttggttctggcatcgatgaagaacgcagcgaaatgcgataagtaatgtgaattgcagaattcagtgaatcatcgaatctttgaacgcacattgcgccccctggcattccggggggcatgcctgttcgagcgtcatttcaaccctcaagct-ctgcttggtattgggcgacgtccggtcaaacgga-cgcgcctggaagacctcggcgacggcgtctcag-cctcgagcgtagtag------aatctttcatctcgctctggag-gaggggacggc--gcctgccggaca-a-tcgacctt---cagtcta----------------------------------------------aaatttgaaa-gctggcgtcttcgacgtccgcgttgtaatttgtagaggatgcttcggcgaggactcctgcctaagttccctggaatgggacgtcacagagggtgagaatcccgtatgtggcgggcggtccaagccatgtgaagctccttcgacgagtcgagttgtttgggaatgcagctccaaatgggaggtaaatttcttctaaagctaaataccggccagagaccgatagcgcacaagtagagtgatcgaaagatgaaaagcactttggaaagagagttaaaaagtacgtgaaattgttgaaagggaagcgcttgcaaccagactcgttcgcagttgctcagccggcctcttggccggtgtactcttctgcggtcgggccagcatcagttcgggcggctggataaaggtgtcgggaatgtagctcccctcggggagtgttatagcccggcgcggaatgcagccagcctggactgaggatctcgcttcggcaaggatgctggcgtaatggttgtaagcggcccgtcttgaaacacggaccaaggagtctaacatctatgcgagtgtttgggtgtcaaacccatacgcgtaatgaaagtgaacggaggtgggaacccgcaa--gggtgcaccatcgaccgatcctgatgtcttcggatggatttgagtaagagcatagctgttgggacccgaaagatggtgaactatgcctgaatagggtgaagccagaggaaactctg---tcagttgc-ttcgcat-ttt-ctt--------------tgacggcag----gg-------------cgccgcgccacc-----ttttttgctctcgctc----gacgaggggca-tattt----tggtgggg--tcgggc--tgcgctaagctgctttggcgc-----tcggc-aaac-tcg-cccgaagcagca-ttttc-----------gcgcccgacc-gtcgccctgct----c-a-ccca--------------gtcgcctcggt------------------------cgcaa-----ca-t--tgtgctaacg----ccctcgcaggaagccgccgagctcgg---------------------------------------------------------------------------------------------------------------------------------------------------------------------ttttccgtaagtc----ccg-ccctgcctgagttgt-tgagg---gccgattaggcg-cccgg-gagctc-aatgtgctgagaccgg--ctgct-gacgctctgcagcctccattgtcggtcgtccccgtca-ccatgggtatgttttctcgcaccgtcagcc---------ccgccgccgccgc---------------------tcttg----gcgctaac-cca---------cggcagtatcatgattggtatg---------------------------------------------------------------------------------------------------------------------cggccagttcaagggtgacgtcaaggtcgagggcaacgacctgagcatcaacggcaagaaggtccgcttctaccaggagcgtgaccccgccaacatcccctgggcggagaccggtgcctactacattgtcgagtcgaccggtgtcttcaccaccaccgagaaggcctctgcccacttgaagggcggtgccaagaaggttgtcatctctgctccttctgccgatgcccccatgttcgtcatgggcgtcaacaacgagacctacaagtccgacatcaacgtcctctccaacgcctcgtgcaccaccaactgccttgct-cccctcgccaaggtcatccacgac-aagtacaccattgttgagggtc-tcatgaccaccgtccactcctacaccgccacccag-aagaccgttgacgg-tccctccgcc-aaggactggcgcggtggccgcaccgctgctaccaacatcatccccagcagcaccggtgccgccaaggctgtcggcaaggtcatccccgacctcaacggcaag-ctcaccggcatgg-ctttccgtgtccccacctccaatgtctccgttgtcgacctgactgcccgcattgagaagggtgccagctacgaggagatcaagcaga
>Phyllosticta_podocarpi_CBS_111646
agagaggc----------------------------ccccc------------------gggaagccgtaaaaagcttc---tcgggtggcccaccctccaca-cccttgtgtacc-ttcta-tgttgctttggcgggcc-gaccc-ggtttcgacccgggcggcc-gg-cg-accccagcccct-a--aacagggccagga---cgtct--ggctaagcgcccgccagtatac--aaaac-tcgaactatgatctt--tgtggttctgaataaattttttaataa-a-ttaaaactttcaacaacggatctcttggttctggcatcgatgaagaacgcagcgaaatgcgataagtaatgtgaattgcagaattcagtgaatcatcgaatctttgaacgcacattgcgccccctggcattccggggggcatgcctgttcgagcgtcatttcaaccctcaagct-ctgcttggtattgggcgacgtccggtcaaacgga-cgcgcctggaagacctcggcgacggcgtctcag-cctcgagcgtagtag------aatcttttatctcgctttggag-gaggggacggc--gcctgccggaca-a-tcgacctt---cagtcta--ttttttttctaaggttgacctcggatcaggtagggatacccgctaaatttgaaa-gctggcgtcttcgacgtccgcgttgtaatttgtagaggatgcttcggcgaggactcctgcctaagttccctggaatgggacgtcacagagggtgagaatcccgtatgtggcgggcggtccaagccatgtgaagctccttcgacgagtcgagttgtttgggaatgcagctctaaatgggaggtaaatttcttctaaagctaaataccggccagagaccgatagcgcacaagtagagtgatcgaaagatgaaaagcactttggaaagagagttaaaaagtacgtgaaattgttgaaagggaagcgcttgcaaccagactcgttcgcagttgctcagccggcctcttggccggtgtactcttctgcggtcgggccagcatcagttcgggcggctggataaaggtgtcgggaatgtagctcccctcggggagtgttatagcccggcgcggaatgcagccagcctggactgaggatctcgcttcggcaaggatgctggcgtaatggttgtaagcggcccgtcttgaaacacggaccaaggagtctaacatctatgcgagtgtttgggtgccaaacccatacgcgtaatgaaagtgaacggaggtgggaacccgcaa--gggtgcaccatcgaccgatcctgatgtcttcggatggatttgagtaagagcatagctgttgggacccgaaagatggtgaactatgcctgaatagggtgaagccagaggaaactctgaggtcagttgc-ctcgcat-ttt-ctt--------------tgacggcag----gg-------------cgccgcgccacc-----ttttttgctctcgctc----gacgaggggca-cattt----tggtgggg--tcgggc--tgcgctaagctgctttggcac-----tcggc-aata-tcg-cccgaagcagca-ttttt-----------gcgcccgacc-gtcgccctgct----c-a-ccta-------------cgtcgcctcggt------------------------cgcaa-----ca-t--tgtgctgacg----tcctcgcaggaagccgccgagctcggtaagggtcccttcaagta----------------------------------------------------------------------------------------------------------------------------------------gccccgcgctgttttccgtaagtc----ccg-ccctgcctgagttgt-tgagg---gccgattaggcg-cccgg-gagctc-agtgtgctgagaccga--ctgct-gacgctctgcagcctccattgtcggtcgcccccgtca-ccatgggtatgttttctcgcaccgtcagcc---------ccgccgccgccgc---------------------tcttg----gcgctaac-cca---------cggcagtatcatgattggcatg---------------------------------------------------------------------------------------------------------------------cggccagttcaagggtgacgtcaaggtcgagggcaacgacctgagcatcaacggcaagaaggtccgcttctaccaggagcgtgaccccgccaacatcccctgggcggagaccggtgcctactacatcgtcgagtcgaccggtgtcttcaccaccaccgagaaggcctctgcccacttgaagggcggtgctaagaaggttgtcatctctgctccttctgccgacgcccccatgttcgtcatgggcgtcaacaacgagacctacaagtccgacatcaacgtcctctccaacgcctcgtgcaccaccaactgccttgctccccctcgccaaggtcatccacgacaaagtacaccattgttgagggtcttcatgaccaccgtccactcctacaccgccacccagaaagaccgttgacggttccctccgccaaaggactggcgcggtggccgcactgctgctaccaacatcatccccagcagcactggtgccgccaaggctgtcggcaaggtcatccccgacctcaacggcaag-ctcactggcatgg-ctttccgtgtccccacctccaacgtctctgttgtcgacctcactgcccgcattgagaagggtgccagctacgaggagattaagcaga
>Phyllosticta_podocarpi_CBS_111647_
agagagg------------------------------cccc------------------gggaagccgtaaaaagcctc---tcgggtggcccaccctccaca-cccttgtgtacc-ttcta-tgttgctttggcgggcc-gaccc-ggtttcgacccgggcggcc-gg-cg-accccagcccct-a--aacagggccagga---cgtct--ggctaagcgcccgccagtatac--aaaac-tcgaactatgatctt--tgtggttctgaataaattttttaataa-a-ttaaaactttcaacaacggatctcttggttctggcatcgatgaagaacgcagcgaaatgcgataagtaatgtgaattgcagaattcagtgaatcatcgaatctttgaacgcacattgcgccccctggcattccggggggcatgcctgttcgagcgtcatttcaaccctcaagct-ctgcttggtattgggcgacgtccggtcaaacgga-cgcgcctggaagacctcggcgacggcgtctcag-cctcgagcgtagtag------aatcttttatctcgctttggag-gaggggacggc--gcctgccggaca-------------------------------------------------------------------aaatttgaaa-gctggcgtcttcgacgtccgcgttgtaatttgtagaggatgcttcggcgaggactcctgcctaagttccctggaatgggacgtcacagagggtgagaatcccgtatgtggcgggcggtccaagccatgtgaagctccttcgacgagtcgagttgtttgggaatgcagctctaaatgggaggtaaatttcttctaaagctaaataccggccagagaccgatagcgcacaagtagagtgatcgaaagatgaaaagcactttggaaagagagttaaaaagtacgtgaaattgttgaaagggaagcgcttgcaaccagactcgttcgcagttgttcagccggcctcttggccggtgtactcttctgcggtcgggccagcatcagttcgggcggctggataaaggtgtcgggaatgtagctcccctcggggagtgttatagcccggcgcggaatgcagccagcctggactgaggatctcgcttcggcaaggatgctggcgtaatggttgtaagcggcccgtcttgaaacacggaccaaggagtctaacatctatgcgagtgtttgggtgccaaacccatacgcgtaatgaaagtgaacggaggtgggaacccgcaa--gggtgcaccatcgaccgatcctgatgtcttcggatggatttgagtaagagcatagctgttgagacccgaaagatggtgaactatgcctgaatagggtgaagccagaggaaactctg----cagttgc-ctcgcat-ttt-ctt--------------tgacggcag----gg-------------cgccgcgccacc-----ttttttgctctcgctc----gacgaggggca-tattt----tggtgggg--tcgggc--tgcgctaagctgctttggcac-----tcggc-aaac-tcg-cccgaagcagca-ttctt-----------gcgcccgacc-gtcgccctgct----c-a-ccca-------------cgtcgcctcggt------------------------cgcaa-----ca-t--tgtgctaacg----ccgtcgcaggaagccgccgagctcgg----------------------------------------------------------------------------------------------------------------------------------------------------------gccccgcgctgttttccgtaagtc----tcg-ccctgcctgagttgt-tgagg---gccgattaggcg-cccgg-gagctc-aatgtgctgagaccgg--ctgct-gacgctctgcagcctccattgtcggtcgtccccgtca-ccatgggtatgttttctcgcaccgtcagcc---------ccgccgccgccgc---------------------tcttg----gcgctaac-cca---------cggcagtatcatgatcggtatg---------------------------------------------------------------------------------------------------------------------cggccagttcaagggtgacgtcaaggtcgagggcaacgacctgagcatcaacggcaagaaggtccgcttctaccaggagcgtgaccccgccaacatcccctgggccgagaccggtgcctactacattgtcgagtcgaccggtgtcttcaccaccaccgagaaggcctctgcccacttgaagggcggtgccaagaaggtcgtcatctctgctccttctgccgacgcccccatgttcgtcatgggcgtcaacaacgagacctacaagtccgacatcaacgtcctctccaacgcctcgtgcaccaccaactgccttgct-cccctcgccaaggtcatccacgac-aagtacaccattgttgagggtc-tcatgaccaccgtccactcctacaccgccacccag-aagaccgtcgacgg-tccctccgcc-aaggactggcgcggtggccgcactgctgctaccaacatcatccccagcagcactggtgccgccaaggctgtcggcaaggtcatccccgacctcaacggcaag-ctcactggcatgg-ctttccgtgtccccacctccaacgtctctgttgtcgacctcactgcccgcattgagaagggtgccagctacgaggagattaagcaga
>Phyllosticta_pseudotsugae_CBS_111649_
agagagg------------------------------tccc------------------ggagagccgtaaaaagctcc---tcgggctacccaccctccaca-cccttgtgtacc-ttcta-tgttgctttggcgggcc-gaccc-ggtttcgacccgggcggcc-gg-cg-cccccagccccc-a--aaaagggccagga---cgtct--ggctaagtgcccgccagtatac--aaaac-tcgaactatgatctt--tgtggttctgaataaattttttaataa-a-ttaaaactttcaacaacggatctcttggttctggcatcgatgaagaacgcagcgaaatgcgataagtaatgtgaattgcagaattcagtgaatcatcgaatctttgaacgcacattgcgccccctggcattccggggggcatgcctgttcgagcgtcatttcaaccctcaagct-ctgcttggtattgggcgacgtccggtcaaacgga-cgcgcctggaagacctcggcgacggcgtctcag-cctcgagcgtagtag------aatcttttatctcgctttggag-gaggggacggc--gcctgccggaca-------------------------------------------------------------------aatttgaaaa-gctggcgtcttcgacgtccgcgttgtaatttgtagaggatgcttcggcgaggactcctgcctaagttccctggaatgggacgtcacagagggtgagaatcccgtatgtggcgggcggtccaagccatgtgaagctccttcgacgagtcgagttgtttgggaatgcagctctaaatgggaggtaaatttcttctaaagctaaataccggccagagaccgatagcgcacaagtagagtgatcgaaagatgaaaagcactttggaaagagagttaaaaagtacgtgaaattgttgaaagggaagcgcttgcaaccagactcgttcgcagttgctcagccggcctcttggccggtgtactcttctgcggtcgggccagcatcagttcgggcggctggataaaggtgtcgggaatgtagctcccctcggggagtgttatagcccggcgcggaatgcagccagcctggactgaggatctcgcttcggcaaggatgctggcgtaatggttgtaagcggcccgtcttgaaacacggaccaaggagtctaacatctatgcgagtgtttgggtgtcaaacccatacgcgtaatgaaagtgaacggaggtgggaacccgcaa--gggtgcaccatcgaccgatcctgatgtcttcggatggatttgagtaagagcatagctgttgggacccgaaagatggtgaactatgcctgaatagggtgaagccagaggaaactctg----cagttgg-ctcgcat-ttt-ctt--------------tgacggcag----gg-------------cgccccgccacc-----ttttttgctctcgctc----gacgaggggca-tactt----tggt--------gggc--tgcgctaagctgctttggcac-----tcggc-aaac-tcg-cccgaagcagca-ttttt-----------gcgcccgacc-gtcgccctgct----c-a-ccca-------------cgtcgcctcggt------------------------cgcaa-----ca-t--tgtgctaacg----ccctcgcaggaagccgccgagctcgg----------------------------------------------------------------------------------------------------------------------------------------------------------gccccgcgctgttttccgtaagtc----ccg-ccctgcctgagttgt-tgagg---gccgattaggcg-cccgg-gagctc-aatgtgctgagaccgg--ctgct-gacgctctgcagcctccattgtcggtcgtccccgtca-ccatgggtatgttttctcgcaccgtcagcc---------ccgccgccgccgc---------------------tcttg----gcgctaac-cca---------cggcagtatcatgattggtatg---------------------------------------------------------------------------------------------------------------------cggccagttcaagggtgacgtcaaggtcgagggcaacgacctgagcatcaacggcaagaaggtccgcttctaccaggagcgtgaccccgccaacatcccctgggcggagaccggtgcctactacattgtcgagtcgaccggtgttttcaccaccaccgagaaggcctctgcccacttgaagggcggtgccaagaaggttgtcatctctgctccttctgccgacgcccccatgttcgtcatgggtgtcaacaacgagacctacaagtccgacatcaacgtcctctccaacgcctcgtgcaccaccaactgccttgct-cccctcgccaaggtcatccacgac-aagtacaccattattgaggctc-tcatgaccaccgtccactcctacaccgccacccag-aagaccgttgacgg-tccctccgcc-aaggactggcgcggtggccgcactgctgctaccaacatcatccccagcagcactggtgccgccaaggctgtcggcaaggtcatccccgacctcaacggcaag-ctcaccggcatgg-ctttccgtgtccccacccccaacgtctccgttgtcgacctgactgcccgcattgagaagggtgccagctacgaggagatcaagcaga
>Phyllosticta_mimusopisicola_CBS_138899__
ggaaagggttaggggt----c------------gtcgcccgtaacagggcgtcggctcctcctgaccgt--------------------------ccttcacaccccatgtgtaccttacca-tgttgctttggcgggcc-gaccc-ggtttcgacccgggcggcc-gg-cg-cccccagccccccttcggtggggccagga---cgccg--ggccaagcgcccgccagtatcc--aaaac-tccagcgattatttacgtgcagtcctgataca-ctattcaatga-a-ttaaaactttcaacaacggatctcttggttctggcatcgatgaagaacgcagcgaaatgcgataagtaatgtgaattgcagaattcagtgaatcatcgaatctttgaacgcacattgcgccctctggtattccggagggcatgcctgttcgagcgtcatttcaccactcaagct-ctgcttggtattgggcgtcgtccgct--gccgga-cgcgcctcgaagacctcggcgac---------------------------------------------------------------------------------------------------------------------------------------------------aaatttgaaa-gctggcgtcttcggcgaatgcgttgtaatttgtagaggatgcttcggcaagggctcccgcctaagtcccctggaacggggcgtcacagagggtgagaatcccgtacgtggcgggcggcccgagccatgtgaagctccttcgacgagtcgagttgtttgggaatgcagctctaaatgggaggtaaatttcttctaaagctaaatactggccagagaccgatagcgcacaagtagagtgatcgaaagatgaaaagcactttggaaagagagttaaaaagtacgtgaaattgttgaaagggaagcgcttgcaaccagactcgcccgcagttgctcagccggcctcttggccggcgtactcttctgcggtcgggccagcatcagtttgggcggccggataaaggtgtcgggaatgtagcacccttcggggtgtgttatagcccggcgcggaatgcggccagcccggactgaggatctcgcttcggcaaggatgctggcgtaatggttgtaagcggcccgtcttgaaacacggaccaaggagtctaacatctatgcgagtgtttgggtgtcaaacccatgcgcgtaatgaaagtgaacggaggtgggaacccctcacggggtgcaccatcgaccgatcctgatgtcttcggatggatttgagtaagagcatagctgttgggacccgaaagatggtgaactatgcctgaatagggtgaagccagaggaaactctg-------------------------------------------------------------------------------------------------------------------------------------------------------------------------------------------------------------------------------------------------------------------------------------------------------------------------------------------------------------------------------------------------------------------------------------------------------------------------------------------------------------------------------------------------------------------------------------------------------------------------------------------------------------------------------------------------------------------------------------------------------------------------------------------------------------------------------------------------------------------------------------------------------------------------------------------------------------------------------------------------------------------------------------------------------------------------------------------------------------------------------------------------------------------------------------------------------------------------------------------------------------------------------------------------------------------------------------------------------------------------------------------------------------------------------------------------------------------------------------------------------------------------------------------------------------------------------------
>Phyllosticta_rhodorae_CBS_901_69__
tgaaaggtcgtggcc---------------------------------------------gggagccctaaaaagctcccg--------gcggccctctctca-cccttgtgtatc-tacca-cgttgctttggcgggcc-gacccgggcttcgacccaggcggcc-gg-cg-cccccagcccccta----gggggccagga---cgcta--ggctaagtgcccgccagtaaac--aaaac-tccagcgattatttc-gtgcagtcctgata-aatcatttaatga-a-ttaaaactttcaacaacggatctcttggttctggcatcgatgaagaacgcagcgaaatgcgataagtaatgtgaattgcagaattcagtgaatcatcgaatctttgaacgcacattgcgccctctggcattccggagggcatgcctgttcgagcgtcatttacacactcaagct-ctgcttggtattgggcatcgtcggcc--ttctga-cgtgccccgaagacctcggcgacggcgtcccag-cctcgagtgtagtag------ca----atatctcgctttggag-gatggggcgac--ggccgccggaca-------------------------------------------------------------------aaatttgaaa-gctggcgccttcggcgtccgcgttgtaatttgtagaggatgcttcggcgaggactcctgcctaagtcccctggaacggggcgtcacagagggtgagaatcccgtacgtggcgggcggtccgagccatgtgaagctccttcgacgagtcgagttgtttgggaatgcagctctaaatgggaggtaaatttcttctaaagctaaatactggccagagaccgatagcgcacaagtagagtgatcgaaagatgaaaagcactttggaaagagagttaaaaagtacgtgaaattgttgaaagggaagcgcttgcaaccagactcgtccgcagttgctcagccggcctcttggccggtgtactcttctgcggccgggccagcatcggtttgggcggccggataaaggtgtcgggaatgtagcacccttcggggtgtgttatagcccggcgcggaatgcggccagcctggaccgaggatctcgcttcggcaaggatgctggcgtaatggttgtaagcggcccgtcttgaaacacggaccaaggagtctaacatctatgcgagtgtttgggtgtcaaacccatgcgcgtaatgaaagtgaacggaggtgggaacccctcgcggggtgcaccatcgaccgatcctgatgtcttcggatggatttgagtaagagcatagctgttgggacccgaaagatggtgaactatgcctgaatagggtgaagccagaggaaactctg----cagttgc-cacacgt-tgt-ctt--------------tgagcgcag----ggc----ggctcgctcgccgcgccacc-----ttttgccgtctcgctc----ga---ggcgcatttttt----tggtgggg--tcgggt--cgcgctagactgctttgg--------------------------gaagcaaca-ttgtc-----------gcgcccgat-ggtcgccctgct----c-accct--------------ctcacctc-------ac-------------ctcggtcgcaa-----ca-t--ttttctaacg----cccctccaggaagccgccgagctcgg----------------------------------------------------------------------------------------------------------------------------------------------------------gccccgcgctgttttccgtaagtc----ccg-ccctgcctcagctgtccgagg---gccgattaggcgccccgg-gagctc-attgtgttgagaacaa--ccgct-gacgctctgcagcctccatcgtcggtcgtccccgtca-ccatgggtatgttttctcgccgcgtcaggc---------ccgccgc------------------------------tg----gcgctaac-gca---------ccgcagtatcatgatcggtatg---------------------------------------------------------------------------------------------------------------------cggtcagttcaagggtgagatcaaggtcgacggcagcgaccttgtcgtcaacggcaagaagatccgcttctaccaggagcgtgaccccgccaacattccctgggctgagactagcgcctattacgttgtcgagtctactggtgtcttcaccaccaccgacaaggcctctgcccacttgaagggtggtgccaagaaggtcgtcatctctgctccctcggctgacgcccccatgttcgtcatgggcgtcaaccacgagacctacaagtccgacatcaacgttctctccaacgcctcctgcaccaccaactgccttgct-cccctcgccaaggtcatccacgac-aagtacaccattgttgaggctc-tgatgaccactgtccactcatacaccgccacccag-aagaccgtcgacgg-tccctccgcc-aaggactggcgtggtggccgcactgctgctgccaacatcattcccagcagcaccggtgccgccaaggctgtcggcaaggtcatccccgacctcaacggcaag-ctcactggcatgg-ctttccgtgtccccaccgccaacgtctccgttgttgacctcactgctcgcattgagaagggcgccagctacgaggagatcaagcaga
>Phyllosticta_vaccinii_ATCC_46255
tgaaaggtctccggcagggcg------------cccctccctaataaggag-------ggatccgcctgacgggcc------------------ctctcagcaccccttgtgtaccttacca-cgttgctttggcgggcc-gaccc-ggttgtaacccgggcggccggg-cg-cccccagccccttc--gtcggggccaggac--gccca--ggctaagcgcccgccagcgtaccacacac-tccagcgattattcc-gtgtagtcctgata-aatcattcaatga-a-tcaaaactttcaacaacggatctcttggttctggcatcgatgaagaacgcagcgaaatgcgataagtaatgtgaattgcagaattcagtgaatcatcgaatctttgaacgcacattgcgccctctggtattccggagggcatgcctgttcgagcgtcatttcaaccctcaagct-ctgcttggtattgggcgacgtccgct--gccgga-cgcgcctcgaagacctcggcgacggcgtctgag-cctcgagcgtagtag-tagc-------atatctcgctttggaggcgtcggacggc--ggccgccggaca-a-tcgacctt---cggtcca-tc--attcactaaggttgacctcggatcaggtagggatacccgct--------------------------------------------------------------------------------------------------------------------------------------------------------------------------------------------------------------------------------------------------------------------------------------------------------------------------------------------------------------------------------------------------------------------------------------------------------------------------------------------------------------------------------------------------------------------------------------------------------------------------------------------------------------------------------------------------------------------------------------------------------------------aggttagttct-tttggaatttt-ctt--------------tgagcgcag----ggc----ggatcgctcgtcgcgccatc-----cggtgccgcctcgcct----ga---ggggcatttttttgggtggtgggg--tcgggtgctacgctaagctgctttggcgcc---ttcggc-aaca-tgg-ccccaagcggcg----------------------------------ctgcg----c-a-cct--------------cttcgctctggtcgcac---------------------------aaca-a--tttgctaa-t----ccctcccaggaagccgccgagcttggtaagggttccttcaagta----------------------------------------------------------------------------------------------------------------------------------------gccccgcgctgttttccgtaagtc----ccg-tcctgcctgtgc-atccgagg---gccgattagatg-cccgg-aagctc-gatgggtcgagaattg-cctgtt-gacactctttagcctccattgtcggtcgtccccgtca-ccatgggtatgttttcacacggctcgaggc---------cctcggccgccgt---------------------tcctg----gcgctaac-gca---------ccgcagtatcatgattggtatg-----------------att-----ccgacatga---acatgtcg-aaaagtagacggtc-aatggctaacc----gcctcgtcaggcctacatgctc-aagtatgact-ctacccacgggcagttcaagggcgagatcaaggtcgagggcagcgacctcgtcatcaacggcaagaaggtccgcttctaccaggaacgtgaccccgccagcatcccgtgggctgagaccggcgcctactacatcgtcgagtccactggtgtcttcacaacaaccaaaaaggcctctgcccacttgaagggcggtgcgaagaaggttgtcatctctgctccttccgccgacgcccccatgttcgtcatgggcgtcaacaacgagacttacacctccaacatcaacgtcctctccaacgcctcctgcaccaccaactgccttgcc-cccctcgccaaggtcatccacgac-aagtacaccatcgttgaggccc-tcatgaccactgtccactcctacactgctacccag-aagaccgttgacgg-tccctccgcc-aaggactggcgtggtggccgtactgctgctaccaacatcatccccagcagcaccggtgccgccaaggctgtcggcaaggtcatccccgacctcaacggcaag-ctcaccggcatgg-ctttccgtgtccccacttccaatgtctctgttgttgacctcactgctcgcattgagaagggtgccagctacgaggagattaagcaga
>Phyllosticta_vaccinii_LC_2795_
-------------------------------------------------------------------tgacgggcc------------------ctctcagcaccccttgtgtaccttacca-cgttgctttggcgggcc-gaccc-ggttgtaacccgggcggccggg-cg-cccccagccccttc--gtcggggccaggac--gccca--ggctaagcgcccgccagcgtaccacacac-tccagcgattattcc-gtgtagtcctgata-aatcattcaatga-a-tcaaaactttcaacaacggatctcttggttctggcatcgatgaagaacgcagcgaaatgcgataagtaatgtgaattgcagaattcagtgaatcatcgaatctttgaacgcacattgcgccctctggtattccggagggcatgcctgttcgagcgtcatttcaaccctcaagct-ctgcttggtattgggcgacgtccgct--gccgga-cgcgcctcgaagacctcggcgacggcgtctgag-cctcgagcgtagtag-tagc-------atatctcgctttggaggcgtcggacggc--ggccgccggaca-a-tcgacctt---cggtcca-tc--at------------------------------------------------------------------------------------------------------------------------------------------------------------------------------------------------------------------------------------------------------------------------------------------------------------------------------------------------------------------------------------------------------------------------------------------------------------------------------------------------------------------------------------------------------------------------------------------------------------------------------------------------------------------------------------------------------------------------------------------------------------------------------------------------------------------------------------------------------------------------------------------------------------------------------------------------------------------------------------------------------------------------------------------------------------------------------------------------------------------------------------------------------------------------------------------------------------------------------------------------------------------------------------------------------------------------------------------------------------------------------------------------------------------------------------------------------------------------------------------------------------------------------------------------------------------------------------------------------------------------------------------------------------------------------------------------------------------------------------------------------------------------------------------------------------------------------------------------------------------------------------------------------------------------------------------------------------------------------------------------------------------------------------------------------------------------------------------------------------------------------------------------------------------------------------------------------------------------------------------------------------------------------------------------------------------------------------------------------------------------------------------------
>Phyllosticta_vaccinii_CPC18590_
ctcaaggttttggaa-------------------------------gg------------gggagccgtcaaaagctcc---cctggt--acatgcc-tcaca-cccttgcgtatc-tacca-tgttgctttggcgggcc-gaccc-ggtttcgacccgggcggcc-gg-cg-cccccagcccagcc--ttctgggccagga---cgccc--ggctaagtgcccgccagtacac--aaaac-tcctgcgattatttc-gtgtagtcctgaga-atttattcaataa-a-ttaaaactttcaacaacggatctcttggttctggcatcgatgaagaacgcagcgaaatgcgataagtaatgtgaattgcagaattcagtgaatcatcgaatctttgaacgcacattgcgccctctggcattccggagggcatgcctgttcgagcgtcatttcaaccctcaagct-ctgcttggtattgggcgacgtctgct--gtcaga-cgcgcctggaagacctcggcgacggcattccag-cctcgagcgtagtag-taaa-------acatctcgctttggag-gatggggtgac-ggcttgccggaca-------------------------------------------------------------------aaatttgaaa-gctggcgtcttcgacgtccgcgttgtaatttgtagaggatgcttcggcgaagactcctgcctaagtcccctggaacggggcgtcacagagggtgagaatcccgtacgtggcgggcggtccgagccatgtgaagctccttcgacgagtcgagttgtttgggaatgcagctctaaatgggaggtaaatttcttctaaagctaaatattggccagagaccgatagcgcacaagtagagtgatcgaaagatgaaaagcactttggaaagagagttaaaaagtacgtgaaattgttgaaagggaagcgcttgcaaccagactcgcccgcagttgctcagccggcctcttggccggtgtactcttctgcggtcgggccagcatcggttcgggcggctggataaaggtgccgggaatgtagcacccttcggggtgtgttatagcccggcgcggaatgcagccagcctggactgaggatctcgcttcggctaggatgctggcgtaatggttgtaagcggcccgtcttgaaacacggaccaaggagtctaacatctatgcgagtgtttgggtgtcaaacccatgcgcgtaatgaaagtgaacggaggtgggaacccctcacggggcgcaccatcgaccgatcctgatgtcttcggatggatttgagtaagagcatagctgttgggacccgaaagatggtgaactatgcctgaatagggtgaagccagaggaaactctg----cagtttt-ctcgcat-ttt-ctt--------------tgagcgcag----ggc----ggctcgctcgtcgcgccatc-----tgctgccctctcgctc----ga---ggggca-ttttt----tggtgggg--ttgggc--tgcgctagcctgcttcggcgcg---ctcggc-aaca-tcg-cccgaagcagca-ttttt-----------gcgcccgac-cgccgccctgtg----c-actcg--------------cttcct----------t-------------tctggtcgcga-----ta-t--tttgctaacg----cactcgcaggaagccgc-------------------------------------------------------------------------------------------------------------------------------------------------------------------gccccgcgctgttttccgtaagtc----ccg-tcctgcctgtgc-atccgagg---gccgattaggcg-cccgg-aagctc-gatgggtcgagaattg-cctgtt-gacactctttagcctccattgtcggtcgtccccgtca-ccatgggtatgttttcacacggctcgaggc---------cctcggccgccgt---------------------tcctg----gcgctaac-gca---------ccgcagtatcatgattggtatg---------------------------------------------------------------------------------------------------------------------cgggcagttcaagggcgagatcaaggtcgagggcagcgacctcgtcatcaacggcaagaaggtccgcttctaccaggaacgtgaccccgccagcatcccgtgggctgagaccggcgcctactacatcgtcgagtccactggtgtcttcaccaccaccgagaaggcctctgcccacttgaagggcggtgcgaagaaggttgtcatctctgctccttccgccgacgcccccatgttcgtcatgggcgtcaacaacgagacttacacctccaacatcaacgtcctctccaacgcctcctgcaccaccaactgccttgcc-cccctcgccaaggtcatccacgac-aagtacaccatcgttgaggccc-tcatgaccactgtccactcctacactgctacccag-aagaccgttgacgg-tccctccgcc-aaggactggcgtggtggccgtactgctgctaccaacatcatccccagcagcaccggtgccgccaaggctgtcggcaaggtcatccccgacctcaacggcaag-ctcaccggcatgg-ctttccgtgtccccacttccaatgtctctgttgttgacctcactgctcgcatcgagaagggcgccagctacgaggagatcaagcaga
>Botryosphaeria_obtusa_CMW8232_
------gttctcgggcttcgg---------------------------------------------------------------------ctcgaatctcccaccctttgtgaaca-tacctctgttgctttggcggctctttcccgcgaggaggccctcgcgggc-------ccccccgcgcgcttt-----ccgccagag---gacct----tcaaactccagtcagtaaac------------------------gtcgacgtctgata-aacaagttaataa-a-ctaaaactttcaacaacggatctcttggttctggcatcgatgaagaacgcagcgaaatgcgataagtaatgtgaattgcagaattcagtgaatcatcgaatctttgaacgcacattgcgccccctggcattccggggggcatgcctgttcgagcgtcattacaaccctcaagct-ctgcttggtattgggcgccgtcctctc-tgcgga-cgcgccttaaagacctcggcggtggctgttcagccctcaagcgtagtag------aat---acacctcgctttggag-cggttggcgtc--gcccgccggacg-a----accttct---------gaacttttctcaaggttgacct-----------------------------------------------------------------------------------------------------------------------------------------------------------------------------------------------------------------------------------------------------------------------------------------------------------------------------------------------------------------------------------------------------------------------------------------------------------------------------------------------------------------------------------------------------------------------------------------------------------------------------------------------------------------------------------------------------------------------------------------------------------------------------------------------------------------------------------------------------------------------------------tcaccttatcgctc-ggtga---ggggca-tttttcg--tggtgggg-tttggcc--cgcgctaaacctcgtctgagc-----tcggc-aaac-tgg-ccgcacttggt--tttttgcgaccggcgtctgggcgatgcg-cccctcactag--cga--------------g---caatgccccgaccactc--------atgtgctctcgtgcgac----ca----caggctaacgcacgccacaacaggaagccgccgagctcggtaagggttccttcaagtaa---------------------------------------------------------------------------------------------------------------------------------------tctgcccgttgtgtccagcgtgcc---gcag-cctcttttctgcgatgagaacat--------------------------------------------tttgctgagtgcgctgcagcctccattgtcggccgtcctcgcca-ccatgggtatgtccacctgt-------------------tcgagaaccccgc----------------atcg-caccg---cccactgac-gcacg-------gcacagtatcatgattggtatg----------------------------------------------------------------------------------------------------------------------------------------------------------------------------------------------------------------------------------------------------------------------------------------------------------------------------------------------------------------------------------------------------------------------------------------------------------------------------------------------------------------------------------------------------------------------------------------------------------------------------------------------------------------------------------------------------------------------------------------------------------------------------
>Botryosphaeria_stevensii_CBS_112553_
[truncated: 44,564 more chars]
